# Supplementary material for: (3aR,6S,7aR)-7a-Chloro-2-[(4-nitro­phen­yl)sulfon­yl]-1,2,3,6,7,7a-hexa­hydro-3a,6-ep­oxy­iso­indole
Source: Acta Crystallogr Sect E Struct Rep Online. 2013 Sep 18;69(Pt 10):o1551–2. doi: 10.1107/S1600536813025336 (PMC3790416; doi:10.1107/S1600536813025336)
Supplement: Supplementary file 1 [file e-69-o1551-sup1.cif]

##############################################################################
#                                                                            #
# This CIF contains the data in a paper accepted for publication in          #
# Acta Crystallographica Section E. It conforms to the requirements of       #
# Notes for Authors for Acta Crystallographica Section E, and has been       #
# peer reviewed under the auspices of the IUCr Commission on Journals.       #
#                                                                            #
# Full details of the Crystallographic Information File format               #
# are given in the paper "The Crystallographic Information File (CIF):       #
# a New Standard Archive File for Crystallography" by S. R. Hall, F. H.      #
# Allen and I. D. Brown [Acta Cryst. (1991), A47, 655-685].                  #
#                                                                            #
# The current version of the core CIF dictionary is obtainable from          #
# ftp://ftp.iucr.org/pub/cif_core.dic.                                       #
#                                                                            #
# Software is freely available for graphical display of the structure(s)     #
# in this CIF. For information consult the CIF software page                 #
# http://www.iucr.org/resources/cif/software.                                #
#                                                                            #
# This file may be used for bona fide research purposes within the           #
# scientific community so long as proper attribution is given to the journal # 
# article from which it was obtained.                                        #
#                                                                            #
##############################################################################
data_I
_database_code_depnum_ccdc_archive 'CCDC 960706'
_audit_creation_method     SHELXL-97
_chemical_name_systematic
;\
(3a<i>R</i>,6<i>S</i>,7a<i>R</i>)-7a-Chloro-2-[(4-nitrophenyl)sulfonyl]-1,2,3,\
6,7,7a-hexahydro-3a,6-epoxyisoindole
;
_chemical_name_common
;\
(3a<i>R</i>,6<i>S</i>,7a<i>R</i>)-7a-Chloro-2-[(4-nitrophenyl)sulfonyl]-1,2,3,\
6,7,7a-hexahydro-3a,6-epoxyisoindole
;
_chemical_formula_moiety     'C14 H13 Cl N2 O5 S'
_chemical_formula_sum     'C14 H13 Cl N2 O5 S'
_chemical_formula_iupac     'C14 H13 Cl N2 O5 S'
_chemical_formula_weight     356.77
_chemical_melting_point     ?
_symmetry_cell_setting     monoclinic
_symmetry_space_group_name_H-M     'P 21/c'
_symmetry_space_group_name_Hall     '-P 2ybc'
loop_
    _symmetry_equiv_pos_as_xyz
    'x, y, z'
    '-x, y+1/2, -z+1/2'
    '-x, -y, -z'
    'x, -y-1/2, z-1/2'
_cell_length_a     7.5193(3)
_cell_length_b     9.7278(4)
_cell_length_c     20.7616(7)
_cell_angle_alpha     90.00
_cell_angle_beta     93.659(3)
_cell_angle_gamma     90.00
_cell_volume     1515.54(10)
_cell_formula_units_Z     4
_cell_measurement_reflns_used     11192
_cell_measurement_theta_min     1.97
_cell_measurement_theta_max     28.00
_cell_measurement_temperature     296
_exptl_crystal_description     'prism'
_exptl_crystal_colour     'colorless'
_exptl_crystal_size_max     0.680
_exptl_crystal_size_mid     0.633
_exptl_crystal_size_min     0.600
_exptl_crystal_density_diffrn     1.564
_exptl_crystal_density_meas     ?
_exptl_crystal_density_method     'not measured'
_exptl_crystal_F_000     736
_exptl_absorpt_coefficient_mu     0.417
_exptl_absorpt_correction_type     integration
_exptl_absorpt_process_details     '(X-RED32; Stoe & Cie, 2002)'
_exptl_absorpt_correction_T_min     0.8113
_exptl_absorpt_correction_T_max     0.8497
_exptl_special_details     ?
_diffrn_ambient_temperature     296
_diffrn_radiation_type     MoK\a
_diffrn_radiation_wavelength     0.71073
_diffrn_radiation_source     'fine-focus sealed tube'
_diffrn_radiation_monochromator     graphite
_diffrn_measurement_device_type     'STOE IPDS 2'
_diffrn_measurement_method     'rotation method'
_diffrn_detector_area_resol_mean     ?
_diffrn_reflns_number     11192
_diffrn_reflns_av_R_equivalents     0.2420
_diffrn_reflns_av_sigmaI/netI     0.2061
_diffrn_reflns_theta_min     1.97
_diffrn_reflns_theta_max     26.50
_diffrn_reflns_theta_full     26.50
_diffrn_measured_fraction_theta_max     0.999
_diffrn_measured_fraction_theta_full     0.999
_diffrn_reflns_limit_h_min     -9
_diffrn_reflns_limit_h_max     9
_diffrn_reflns_limit_k_min     -12
_diffrn_reflns_limit_k_max     12
_diffrn_reflns_limit_l_min     -26
_diffrn_reflns_limit_l_max     22
_diffrn_standards_number     ?
_diffrn_standards_interval_count     ?
_diffrn_standards_interval_time     ?
_diffrn_standards_decay_%     ?
_refine_special_details
;
Refinement of <i>F</i>^2^ against ALL reflections. The weighted <i>R</i>-factor
<i>wR</i> and goodness of fit <i>S</i> are based on <i>F</i>^2^, conventional
<i>R</i>-factors <i>R</i> are based on <i>F</i>, with <i>F</i> set to zero for
negative <i>F</i>^2^. The threshold expression of <i>F</i>^2^ >
2\s(<i>F</i>^2^) is used only for calculating <i>R</i>-factors(gt) <i>etc</i>.
and is not relevant to the choice of reflections for refinement.
<i>R</i>-factors based on <i>F</i>^2^ are statistically about twice as large
as those based on <i>F</i>, and <i>R</i>- factors based on ALL data will be
even larger.
;
_reflns_number_total     3151
_reflns_number_gt     2494
_reflns_threshold_expression     >2\s(I)
_refine_ls_structure_factor_coef     Fsqd
_refine_ls_matrix_type     full
_refine_ls_R_factor_all     0.0620
_refine_ls_R_factor_gt     0.0364
_refine_ls_wR_factor_gt     0.1042
_refine_ls_wR_factor_ref     0.1104
_refine_ls_goodness_of_fit_ref     1.029
_refine_ls_restrained_S_all     1.029
_refine_ls_number_reflns     3151
_refine_ls_number_parameters     208
_refine_ls_number_restraints     0
_refine_ls_hydrogen_treatment     constr
_refine_ls_weighting_scheme     calc
_refine_ls_weighting_details
         'calc w=1/[\s^2^(Fo^2^)+(0.0708P)^2^+0.0850P] where P=(Fo^2^+2Fc^2^)/3'
_atom_sites_solution_hydrogens     geom
_atom_sites_solution_primary     direct
_atom_sites_solution_secondary     difmap
_refine_ls_shift/su_max     0.000
_refine_ls_shift/su_mean     0.000
_refine_diff_density_max     0.258
_refine_diff_density_min     -0.231
_refine_ls_extinction_method     none
_refine_ls_extinction_coef     ?
loop_
    _atom_type_symbol
    _atom_type_description
    _atom_type_scat_dispersion_real
    _atom_type_scat_dispersion_imag
    _atom_type_scat_source
    'C' 'C' 0.0033 0.0016
                         'International Tables Vol C Tables 4.2.6.8 and 6.1.1.4'
    'H' 'H' 0.0000 0.0000
                         'International Tables Vol C Tables 4.2.6.8 and 6.1.1.4'
    'N' 'N' 0.0061 0.0033
                         'International Tables Vol C Tables 4.2.6.8 and 6.1.1.4'
    'O' 'O' 0.0106 0.0060
                         'International Tables Vol C Tables 4.2.6.8 and 6.1.1.4'
    'S' 'S' 0.1246 0.1234
                         'International Tables Vol C Tables 4.2.6.8 and 6.1.1.4'
    'Cl' 'Cl' 0.1484 0.1585
                         'International Tables Vol C Tables 4.2.6.8 and 6.1.1.4'
_computing_data_collection     'X-AREA (Stoe & Cie, 2002)'
_computing_cell_refinement     'X-AREA (Stoe & Cie, 2002)'
_computing_data_reduction     'X-RED32 (Stoe & Cie, 2002)'
_computing_structure_solution     'SHELXS97 (Sheldrick, 2008)'
_computing_structure_refinement     'SHELXL97 (Sheldrick, 2008)'
_computing_molecular_graphics
 'ORTEP-3 for Windows (Farrugia, 1997) and Mercury (Macrae <i>et al.</i>, 2006)'
_computing_publication_material     'WinGX (Farrugia, 1999)'
loop_
    _atom_site_type_symbol
    _atom_site_label
    _atom_site_fract_x
    _atom_site_fract_y
    _atom_site_fract_z
    _atom_site_U_iso_or_equiv
    _atom_site_adp_type
    _atom_site_calc_flag
    _atom_site_refinement_flags
    _atom_site_occupancy
    _atom_site_symmetry_multiplicity
    _atom_site_disorder_assembly
    _atom_site_disorder_group
    C C1 0.1690(2) 0.43022(19) 0.57226(9) 0.0532(4) Uani d . 1 1 . .
    C C2 0.2809(3) 0.5425(2) 0.57988(11) 0.0647(5) Uani d . 1 1 . .
    H H2 0.3807 0.5492 0.5558 0.078 Uiso calc R 1 1 . .
    C C3 0.2448(3) 0.6445(2) 0.62308(11) 0.0638(5) Uani d . 1 1 . .
    H H3 0.3168 0.7220 0.6277 0.077 Uiso calc R 1 1 . .
    C C4 0.0984(2) 0.62852(18) 0.65935(9) 0.0530(4) Uani d . 1 1 . .
    C C5 -0.0099(3) 0.5154(2) 0.65435(10) 0.0627(5) Uani d . 1 1 . .
    H H5 -0.1046 0.5061 0.6807 0.075 Uiso calc R 1 1 . .
    C C6 0.0234(3) 0.4159(2) 0.60974(11) 0.0619(5) Uani d . 1 1 . .
    H H6 -0.0507 0.3396 0.6047 0.074 Uiso calc R 1 1 . .
    C C7 0.2824(2) 0.1007(2) 0.60045(9) 0.0551(4) Uani d . 1 1 . .
    H H7A 0.2072 0.0270 0.5829 0.066 Uiso calc R 1 1 . .
    H H7B 0.2176 0.1526 0.6312 0.066 Uiso calc R 1 1 . .
    C C8 0.4526(2) 0.04597(17) 0.63097(8) 0.0462(4) Uani d . 1 1 . .
    C C9 0.4822(3) 0.0021(2) 0.70034(10) 0.0629(5) Uani d . 1 1 . .
    H H9 0.4132 0.0246 0.7344 0.075 Uiso calc R 1 1 . .
    C C10 0.6266(3) -0.0750(2) 0.70250(11) 0.0708(6) Uani d . 1 1 . .
    H H10 0.6812 -0.1173 0.7387 0.085 Uiso calc R 1 1 . .
    C C11 0.6856(3) -0.0808(2) 0.63474(10) 0.0631(5) Uani d . 1 1 . .
    H H11 0.7582 -0.1609 0.6251 0.076 Uiso calc R 1 1 . .
    C C12 0.7690(2) 0.0595(2) 0.61967(10) 0.0578(5) Uani d . 1 1 . .
    H H12A 0.8537 0.0891 0.6541 0.069 Uiso calc R 1 1 . .
    H H12B 0.8269 0.0576 0.5792 0.069 Uiso calc R 1 1 . .
    C C13 0.6017(2) 0.15046(18) 0.61523(8) 0.0470(4) Uani d . 1 1 . .
    C C14 0.5380(2) 0.2031(2) 0.54972(9) 0.0566(5) Uani d . 1 1 . .
    H H14A 0.5733 0.2980 0.5442 0.068 Uiso calc R 1 1 . .
    H H14B 0.5856 0.1480 0.5159 0.068 Uiso calc R 1 1 . .
    N N1 0.0537(2) 0.73809(18) 0.70409(9) 0.0641(4) Uani d . 1 1 . .
    N N2 0.3418(2) 0.19055(17) 0.54859(7) 0.0551(4) Uani d . 1 1 . .
    O O1 0.1109(2) 0.85355(16) 0.69498(9) 0.0860(5) Uani d . 1 1 . .
    O O2 -0.0412(3) 0.70905(18) 0.74790(9) 0.0837(5) Uani d . 1 1 . .
    O O3 0.0442(2) 0.23390(18) 0.49970(8) 0.0769(4) Uani d . 1 1 . .
    O O4 0.3033(2) 0.36571(18) 0.46492(7) 0.0810(5) Uani d . 1 1 . .
    O O5 0.51741(17) -0.07105(13) 0.59750(7) 0.0592(3) Uani d . 1 1 . .
    S S1 0.20917(7) 0.30168(5) 0.51441(2) 0.06001(17) Uani d . 1 1 . .
    Cl Cl1 0.60735(7) 0.28908(5) 0.67199(3) 0.06988(18) Uani d . 1 1 . .
loop_
    _atom_site_aniso_label
    _atom_site_aniso_U_11
    _atom_site_aniso_U_22
    _atom_site_aniso_U_33
    _atom_site_aniso_U_12
    _atom_site_aniso_U_13
    _atom_site_aniso_U_23
    C1 0.0534(10) 0.0544(10) 0.0520(9) 0.0054(8) 0.0040(8) 0.0121(8)
    C2 0.0608(11) 0.0608(11) 0.0743(13) -0.0031(9) 0.0195(10) 0.0156(10)
    C3 0.0578(11) 0.0519(10) 0.0817(13) -0.0070(9) 0.0052(10) 0.0105(10)
    C4 0.0515(10) 0.0492(9) 0.0571(10) 0.0048(8) -0.0047(8) 0.0084(8)
    C5 0.0535(10) 0.0635(11) 0.0726(12) -0.0029(9) 0.0158(9) 0.0020(10)
    C6 0.0525(10) 0.0574(10) 0.0769(13) -0.0088(9) 0.0119(9) -0.0017(9)
    C7 0.0448(9) 0.0584(10) 0.0620(11) -0.0040(8) 0.0040(8) 0.0106(8)
    C8 0.0424(8) 0.0477(8) 0.0487(9) -0.0034(7) 0.0035(7) 0.0019(7)
    C9 0.0616(12) 0.0735(12) 0.0541(10) -0.0033(10) 0.0082(9) 0.0153(9)
    C10 0.0661(13) 0.0782(14) 0.0667(12) 0.0053(11) -0.0059(10) 0.0215(11)
    C11 0.0549(11) 0.0626(11) 0.0704(12) 0.0109(9) -0.0069(9) -0.0058(9)
    C12 0.0417(9) 0.0758(12) 0.0559(10) 0.0016(9) 0.0027(7) -0.0089(9)
    C13 0.0434(9) 0.0529(9) 0.0452(8) -0.0062(7) 0.0068(7) -0.0058(7)
    C14 0.0493(10) 0.0691(11) 0.0523(10) -0.0022(9) 0.0104(8) 0.0087(8)
    N1 0.0616(10) 0.0597(10) 0.0688(11) 0.0112(8) -0.0126(8) -0.0010(8)
    N2 0.0484(8) 0.0640(9) 0.0531(8) 0.0057(7) 0.0055(7) 0.0119(7)
    O1 0.0916(12) 0.0555(9) 0.1090(13) 0.0002(8) -0.0077(10) -0.0062(9)
    O2 0.0914(12) 0.0848(11) 0.0759(10) 0.0132(9) 0.0141(9) -0.0065(8)
    O3 0.0687(10) 0.0855(10) 0.0735(9) 0.0134(8) -0.0203(7) -0.0094(8)
    O4 0.1031(13) 0.0910(11) 0.0507(8) 0.0235(10) 0.0181(8) 0.0212(8)
    O5 0.0568(8) 0.0521(7) 0.0672(8) 0.0010(6) -0.0074(6) -0.0104(6)
    S1 0.0645(3) 0.0674(3) 0.0475(3) 0.0122(2) -0.0015(2) 0.0068(2)
    Cl1 0.0700(3) 0.0652(3) 0.0748(3) -0.0109(2) 0.0081(3) -0.0243(2)
_geom_special_details
;
All s.u.'s (except the s.u. in the dihedral angle between two l.s. planes) are
estimated using the full covariance matrix. The cell s.u.'s are taken into
account individually in the estimation of s.u.'s in distances, angles and
torsion angles; correlations between s.u.'s in cell parameters are only used
when they are defined by crystal symmetry. An approximate (isotropic)
treatment of cell s.u.'s is used for estimating s.u.'s involving l.s. planes.
;
loop_
    _geom_bond_atom_site_label_1
    _geom_bond_atom_site_label_2
    _geom_bond_site_symmetry_2
    _geom_bond_distance
    _geom_bond_publ_flag
    C1 C2 . 1.382(3) ?
    C1 C6 . 1.390(3) ?
    C1 S1 . 1.773(2) ?
    C2 C3 . 1.376(3) ?
    C2 H2 . 0.9300 ?
    C3 C4 . 1.381(3) ?
    C3 H3 . 0.9300 ?
    C4 C5 . 1.369(3) ?
    C4 N1 . 1.467(3) ?
    C5 C6 . 1.374(3) ?
    C5 H5 . 0.9300 ?
    C6 H6 . 0.9300 ?
    C7 N2 . 1.478(2) ?
    C7 C8 . 1.490(3) ?
    C7 H7A . 0.9700 ?
    C7 H7B . 0.9700 ?
    C8 O5 . 1.435(2) ?
    C8 C9 . 1.505(3) ?
    C8 C13 . 1.563(2) ?
    C9 C10 . 1.318(3) ?
    C9 H9 . 0.9300 ?
    C10 C11 . 1.503(3) ?
    C10 H10 . 0.9300 ?
    C11 O5 . 1.443(2) ?
    C11 C12 . 1.542(3) ?
    C11 H11 . 0.9800 ?
    C12 C13 . 1.536(3) ?
    C12 H12A . 0.9700 ?
    C12 H12B . 0.9700 ?
    C13 C14 . 1.503(3) ?
    C13 Cl1 . 1.7896(17) ?
    C14 N2 . 1.479(2) ?
    C14 H14A . 0.9700 ?
    C14 H14B . 0.9700 ?
    N1 O1 . 1.222(2) ?
    N1 O2 . 1.225(2) ?
    N2 S1 . 1.6050(16) ?
    O3 S1 . 1.4208(17) ?
    O4 S1 . 1.4272(15) ?
loop_
    _geom_angle_atom_site_label_1
    _geom_angle_atom_site_label_2
    _geom_angle_atom_site_label_3
    _geom_angle_site_symmetry_1
    _geom_angle_site_symmetry_3
    _geom_angle
    _geom_angle_publ_flag
    C2 C1 C6 . . 120.70(19) ?
    C2 C1 S1 . . 120.42(14) ?
    C6 C1 S1 . . 118.88(15) ?
    C3 C2 C1 . . 120.03(18) ?
    C3 C2 H2 . . 120.0 ?
    C1 C2 H2 . . 120.0 ?
    C2 C3 C4 . . 118.14(19) ?
    C2 C3 H3 . . 120.9 ?
    C4 C3 H3 . . 120.9 ?
    C5 C4 C3 . . 122.68(18) ?
    C5 C4 N1 . . 118.22(17) ?
    C3 C4 N1 . . 119.08(18) ?
    C4 C5 C6 . . 118.95(17) ?
    C4 C5 H5 . . 120.5 ?
    C6 C5 H5 . . 120.5 ?
    C5 C6 C1 . . 119.42(18) ?
    C5 C6 H6 . . 120.3 ?
    C1 C6 H6 . . 120.3 ?
    N2 C7 C8 . . 103.29(13) ?
    N2 C7 H7A . . 111.1 ?
    C8 C7 H7A . . 111.1 ?
    N2 C7 H7B . . 111.1 ?
    C8 C7 H7B . . 111.1 ?
    H7A C7 H7B . . 109.1 ?
    O5 C8 C7 . . 112.73(15) ?
    O5 C8 C9 . . 101.80(14) ?
    C7 C8 C9 . . 125.36(15) ?
    O5 C8 C13 . . 98.31(12) ?
    C7 C8 C13 . . 106.67(14) ?
    C9 C8 C13 . . 108.70(15) ?
    C10 C9 C8 . . 105.36(17) ?
    C10 C9 H9 . . 127.3 ?
    C8 C9 H9 . . 127.3 ?
    C9 C10 C11 . . 106.33(18) ?
    C9 C10 H10 . . 126.8 ?
    C11 C10 H10 . . 126.8 ?
    O5 C11 C10 . . 101.43(16) ?
    O5 C11 C12 . . 100.80(15) ?
    C10 C11 C12 . . 107.76(17) ?
    O5 C11 H11 . . 115.0 ?
    C10 C11 H11 . . 115.0 ?
    C12 C11 H11 . . 115.0 ?
    C13 C12 C11 . . 100.37(14) ?
    C13 C12 H12A . . 111.7 ?
    C11 C12 H12A . . 111.7 ?
    C13 C12 H12B . . 111.7 ?
    C11 C12 H12B . . 111.7 ?
    H12A C12 H12B . . 109.5 ?
    C14 C13 C12 . . 117.59(14) ?
    C14 C13 C8 . . 102.66(14) ?
    C12 C13 C8 . . 102.01(14) ?
    C14 C13 Cl1 . . 109.40(13) ?
    C12 C13 Cl1 . . 114.20(13) ?
    C8 C13 Cl1 . . 109.84(11) ?
    N2 C14 C13 . . 104.26(13) ?
    N2 C14 H14A . . 110.9 ?
    C13 C14 H14A . . 110.9 ?
    N2 C14 H14B . . 110.9 ?
    C13 C14 H14B . . 110.9 ?
    H14A C14 H14B . . 108.9 ?
    O1 N1 O2 . . 123.69(19) ?
    O1 N1 C4 . . 118.23(19) ?
    O2 N1 C4 . . 118.07(18) ?
    C7 N2 C14 . . 112.62(14) ?
    C7 N2 S1 . . 120.83(12) ?
    C14 N2 S1 . . 122.85(13) ?
    C8 O5 C11 . . 96.05(13) ?
    O3 S1 O4 . . 120.93(11) ?
    O3 S1 N2 . . 106.96(10) ?
    O4 S1 N2 . . 106.85(9) ?
    O3 S1 C1 . . 106.78(10) ?
    O4 S1 C1 . . 107.07(10) ?
    N2 S1 C1 . . 107.66(9) ?
loop_
    _geom_torsion_atom_site_label_1
    _geom_torsion_atom_site_label_2
    _geom_torsion_atom_site_label_3
    _geom_torsion_atom_site_label_4
    _geom_torsion_site_symmetry_1
    _geom_torsion_site_symmetry_2
    _geom_torsion_site_symmetry_3
    _geom_torsion_site_symmetry_4
    _geom_torsion
    _geom_torsion_publ_flag
    C6 C1 C2 C3 . . . . -2.6(3) ?
    S1 C1 C2 C3 . . . . 177.44(17) ?
    C1 C2 C3 C4 . . . . 2.0(3) ?
    C2 C3 C4 C5 . . . . 0.6(3) ?
    C2 C3 C4 N1 . . . . -177.90(18) ?
    C3 C4 C5 C6 . . . . -2.6(3) ?
    N1 C4 C5 C6 . . . . 175.92(19) ?
    C4 C5 C6 C1 . . . . 1.9(3) ?
    C2 C1 C6 C5 . . . . 0.6(3) ?
    S1 C1 C6 C5 . . . . -179.46(16) ?
    N2 C7 C8 O5 . . . . -83.60(17) ?
    N2 C7 C8 C9 . . . . 151.72(18) ?
    N2 C7 C8 C13 . . . . 23.20(18) ?
    O5 C8 C9 C10 . . . . 32.8(2) ?
    C7 C8 C9 C10 . . . . 162.04(19) ?
    C13 C8 C9 C10 . . . . -70.3(2) ?
    C8 C9 C10 C11 . . . . -0.7(2) ?
    C9 C10 C11 O5 . . . . -31.3(2) ?
    C9 C10 C11 C12 . . . . 74.1(2) ?
    O5 C11 C12 C13 . . . . 35.15(17) ?
    C10 C11 C12 C13 . . . . -70.69(18) ?
    C11 C12 C13 C14 . . . . -109.52(18) ?
    C11 C12 C13 C8 . . . . 1.83(17) ?
    C11 C12 C13 Cl1 . . . . 120.25(14) ?
    O5 C8 C13 C14 . . . . 83.97(15) ?
    C7 C8 C13 C14 . . . . -32.86(17) ?
    C9 C8 C13 C14 . . . . -170.51(15) ?
    O5 C8 C13 C12 . . . . -38.24(15) ?
    C7 C8 C13 C12 . . . . -155.07(15) ?
    C9 C8 C13 C12 . . . . 67.28(17) ?
    O5 C8 C13 Cl1 . . . . -159.73(11) ?
    C7 C8 C13 Cl1 . . . . 83.44(16) ?
    C9 C8 C13 Cl1 . . . . -54.21(17) ?
    C12 C13 C14 N2 . . . . 139.34(16) ?
    C8 C13 C14 N2 . . . . 28.35(18) ?
    Cl1 C13 C14 N2 . . . . -88.26(15) ?
    C5 C4 N1 O1 . . . . -157.46(19) ?
    C3 C4 N1 O1 . . . . 21.1(3) ?
    C5 C4 N1 O2 . . . . 21.4(3) ?
    C3 C4 N1 O2 . . . . -159.99(19) ?
    C8 C7 N2 C14 . . . . -5.1(2) ?
    C8 C7 N2 S1 . . . . -164.04(13) ?
    C13 C14 N2 C7 . . . . -15.5(2) ?
    C13 C14 N2 S1 . . . . 142.87(14) ?
    C7 C8 O5 C11 . . . . 173.09(15) ?
    C9 C8 O5 C11 . . . . -50.15(16) ?
    C13 C8 O5 C11 . . . . 61.04(15) ?
    C10 C11 O5 C8 . . . . 49.46(17) ?
    C12 C11 O5 C8 . . . . -61.35(16) ?
    C7 N2 S1 O3 . . . . -46.28(18) ?
    C14 N2 S1 O3 . . . . 157.01(15) ?
    C7 N2 S1 O4 . . . . -177.11(15) ?
    C14 N2 S1 O4 . . . . 26.18(18) ?
    C7 N2 S1 C1 . . . . 68.16(17) ?
    C14 N2 S1 C1 . . . . -88.54(16) ?
    C2 C1 S1 O3 . . . . -157.40(17) ?
    C6 C1 S1 O3 . . . . 22.68(19) ?
    C2 C1 S1 O4 . . . . -26.55(19) ?
    C6 C1 S1 O4 . . . . 153.53(16) ?
    C2 C1 S1 N2 . . . . 88.03(17) ?
    C6 C1 S1 N2 . . . . -91.89(17) ?
loop_
    _geom_hbond_atom_site_label_D
    _geom_hbond_atom_site_label_H
    _geom_hbond_atom_site_label_A
    _geom_hbond_site_symmetry_A
    _geom_hbond_distance_DH
    _geom_hbond_distance_HA
    _geom_hbond_distance_DA
    _geom_hbond_angle_DHA
    C2 H2 O4 3_666 0.93 2.58 3.437(3) 153.6
    C14 H14B O5 3_656 0.97 2.54 3.317(2) 136.8
data_global
_journal_date_recd_electronic     2013-09-09
_journal_date_accepted     2013-09-12
_journal_name_full     'Acta Crystallographica, Section E'
_journal_year     2013
_journal_volume     69
_journal_issue     10
_journal_page_first     o1551
_journal_page_last     o1552
_journal_paper_category     QO
_journal_paper_doi     10.1107/S1600536813025336
_journal_coeditor_code     BT6932
_publ_contact_author_name     'Ersin Temel'
_publ_contact_author_address
;
Ondokuz May\?is University
Arts and Sciences Faculty
Department of Physics
55139-Samsun
Turkey
;
_publ_contact_author_email     'etemel@omu.edu.tr'
_publ_contact_author_fax     '+903624576081'
_publ_contact_author_phone     '+903623121919'
_publ_section_title
;\
(3a<i>R</i>,6<i>S</i>,7a<i>R</i>)-7a-Chloro-2-[(4-nitrophenyl)sulfonyl]-1,2,3,\
6,7,7a-hexahydro-3a,6-epoxyisoindole
;
loop_
    _publ_author_name
    _publ_author_address
    'Temel, Ersin'
;
Ondokuz May\?is University
Arts and Sciences Faculty
Department of Physics
TR-55139 Samsun
Turkey
;
    'Demircan, Ayd\?in'
;
Department of Chemistry
Faculty of Arts and Sciences
Ni\^gde University
TR-51240 Ni\^gde
Turkey
;
    'Kandemir, Muhammet Kas\?im'
;
Department of Chemistry
Faculty of Arts and Sciences
Ni\^gde University
TR-51240 Ni\^gde
Turkey
;
    '\,Colak, Medine'
;
Department of Chemistry
Faculty of Arts and Sciences
Ni\^gde University
TR-51240 Ni\^gde
Turkey
;
    'B\"uy\"ukg\"ung\"or, Orhan'
;
Ondokuz May\?is University
Arts and Sciences Faculty
Department of Physics
TR-55139 Samsun
Turkey
;
