# Supplementary material for: (3aR,6S,7aR)-7a-Chloro-2-[(4-nitro­phen­yl)sulfon­yl]-1,2,3,6,7,7a-hexa­hydro-3a,6-ep­oxy­iso­indole
Source: Acta Crystallogr Sect E Struct Rep Online. 2013 Sep 18;69(Pt 10):o1551–2. doi: 10.1107/S1600536813025336 (PMC3790416; doi:10.1107/S1600536813025336)
Supplement: Supplementary file 2 [file e-69-o1551-Isup2.hkl]

#
# h,k,l, Fc-squared, Fo-squared, sigma(Fo-squared) and status flag
#
data_I
_shelx_title ' TEST STRUCTURE D:\DATA\AYDEM14_DENE\AYDEM14'
_shelx_refln_list_code          4
_shelx_F_calc_maximum      158.66
_exptl_crystal_F_000       736.00
_reflns_d_resolution_high  0.7964
 
loop_
 _symmetry_equiv_pos_as_xyz
 'x, y, z'
 '-x, y+1/2, -z+1/2'
 '-x, -y, -z'
 'x, -y-1/2, z-1/2'
 
_cell_length_a     7.5193
_cell_length_b     9.7278
_cell_length_c    20.7616
_cell_angle_alpha  90.000
_cell_angle_beta   93.659
_cell_angle_gamma  90.000
 
_shelx_F_squared_multiplier     1.000
 
loop_
 _refln_index_h
 _refln_index_k
 _refln_index_l
 _refln_F_squared_calc
 _refln_F_squared_meas
 _refln_F_squared_sigma
 _refln_observed_status
   1   0   0      648.64      710.37     14.65 o
   2   0   0      677.60      854.28     12.92 o
   3   0   0     1323.24     1275.00     38.25 o
   4   0   0      802.30      914.95     32.91 o
   5   0   0      413.05      368.79      5.17 o
   6   0   0       16.80       19.67      3.41 o
   7   0   0      110.20      116.51      3.56 o
   8   0   0        6.44        9.09      3.77 o
   9   0   0        0.94        1.09      3.38 o
   1   1   0     1089.77     1193.31     13.41 o
   2   1   0     1041.98      979.47     10.56 o
   3   1   0     5368.62     5260.39     74.48 o
   4   1   0      447.27      505.99      4.99 o
   5   1   0        8.04        7.91      2.32 o
   6   1   0       79.24       76.02      2.74 o
   7   1   0      750.19      713.77      7.29 o
   8   1   0       34.00       39.28      2.84 o
   9   1   0        0.15        1.62      2.58 o
   0   2   0     4259.58     4168.42     65.47 o
   1   2   0     1867.03     1981.21     22.18 o
   2   2   0       45.71       66.92      2.79 o
   3   2   0      955.27     1041.17     14.43 o
   4   2   0     1000.21     1064.73     11.69 o
   5   2   0      997.63      967.38     11.14 o
   6   2   0      285.42      314.47      4.58 o
   7   2   0      209.22      198.68      3.38 o
   8   2   0       21.65       14.02      2.72 o
   9   2   0        4.38        4.08      2.97 o
   1   3   0      318.65      329.90      8.69 o
   2   3   0     6644.86     6475.24     64.00 o
   3   3   0     1346.66     1328.88     10.16 o
   4   3   0       10.20       12.34      1.80 o
   5   3   0       28.62       33.40      2.40 o
   6   3   0      121.98      109.36      2.80 o
   7   3   0       60.72       60.61      2.49 o
   8   3   0       55.49       51.44      3.55 o
   9   3   0        7.50        6.23      2.47 o
   0   4   0      172.11      135.81      6.20 o
   1   4   0       28.99       28.60      1.93 o
   2   4   0     2876.80     2922.32     55.69 o
   3   4   0       19.06       25.92      2.14 o
   4   4   0      165.05      177.16      4.12 o
   5   4   0      479.30      473.08      4.28 o
   6   4   0       44.29       40.49      2.58 o
   7   4   0       33.04       27.92      2.44 o
   8   4   0        5.53        4.82      2.55 o
   1   5   0       35.25       41.29      1.86 o
   2   5   0      404.20      415.85      7.71 o
   3   5   0     1129.53     1208.30     16.86 o
   4   5   0      114.34      104.22      2.67 o
   5   5   0        9.58        9.58      2.45 o
   6   5   0       24.60       28.10      2.16 o
   7   5   0       19.09       18.62      2.52 o
   8   5   0        0.08        1.79      2.76 o
   0   6   0      121.46      135.30      3.66 o
   1   6   0       21.86       18.15      1.99 o
   2   6   0      134.98      135.09      2.40 o
   3   6   0      118.94      129.48      3.23 o
   4   6   0        1.65        1.38      2.41 o
   5   6   0       14.83       16.38      2.31 o
   6   6   0       48.60       56.08      2.79 o
   7   6   0        0.00        4.31      2.61 o
   8   6   0        8.56       11.26      3.33 o
   1   7   0        2.73        3.85      1.86 o
   2   7   0      119.34      104.60      4.28 o
   3   7   0        0.33        0.95      1.98 o
   4   7   0       32.19       39.39      2.31 o
   5   7   0        0.03        1.59      2.03 o
   6   7   0       29.01       28.39      2.23 o
   7   7   0        4.66        4.38      2.71 o
   0   8   0      430.70      404.81     34.29 o
   1   8   0      360.47      349.34     10.64 o
   2   8   0       98.17       92.87      3.33 o
   3   8   0       95.01       91.38      2.39 o
   4   8   0       21.83       16.89      2.26 o
   5   8   0      127.89      133.25      2.82 o
   6   8   0        7.42        7.25      2.76 o
   7   8   0        3.52       11.04      3.33 o
   1   9   0      446.29      431.13     13.38 o
   2   9   0      124.66      119.53      5.66 o
   3   9   0       32.98       32.43      2.16 o
   4   9   0       22.83       22.36      2.37 o
   5   9   0        0.47        0.62      2.21 o
   6   9   0       14.08       11.12      2.76 o
   0  10   0       32.27       33.83      2.92 o
   1  10   0       17.35       14.35      1.98 o
   2  10   0        0.18        1.65      1.96 o
   3  10   0        4.55        7.77      2.80 o
   4  10   0        0.38        2.16      2.80 o
   5  10   0       35.22       34.83      2.79 o
   1  11   0        7.32        7.80      2.27 o
   2  11   0       43.68       46.29      2.70 o
   3  11   0       38.36       36.77      2.33 o
   4  11   0        0.83        2.41      3.10 o
   0  12   0       27.21       33.47      4.39 o
   1  12   0        8.42        8.38      2.65 o
  -9   1   1        0.56        1.95      2.41 o
  -8   1   1        0.63        3.88      2.62 o
  -7   1   1        0.96        2.91      2.22 o
  -6   1   1       42.69       43.29      2.31 o
  -5   1   1      134.94      149.36      2.88 o
  -4   1   1       11.79       13.15      1.82 o
  -3   1   1        0.61        4.54      1.84 o
  -2   1   1     1223.06     1317.56     15.82 o
  -1   1   1    15668.14    53602.25  42077.81 o
   0   1   1        6.70       10.29      2.66 o
   1   1   1     2341.97     2457.34     78.89 o
   2   1   1      719.26      802.66     13.83 o
   3   1   1     1988.35     2011.12     27.75 o
   4   1   1       15.97       19.03      1.95 o
   5   1   1      394.71      420.43      3.78 o
   6   1   1       53.39       51.68      2.45 o
   7   1   1       42.19       38.54      2.52 o
   8   1   1        0.76        1.64      2.41 o
   9   1   1        0.18        1.06      2.65 o
  -9   2   1        0.45        1.10      2.58 o
  -8   2   1        2.61        7.47      2.19 o
  -7   2   1       15.65       19.69      2.41 o
  -6   2   1       11.07       16.45      2.22 o
  -5   2   1       34.84       29.45      2.00 o
  -4   2   1        1.34       13.47      2.25 o
  -3   2   1       66.03       59.70      2.22 o
  -2   2   1      379.05      398.63     14.11 o
  -1   2   1      744.49      797.31     13.58 o
   0   2   1        1.23       14.14      2.55 o
   1   2   1       73.26       57.47      3.17 o
   2   2   1     3525.33     3540.04     63.86 o
   3   2   1      260.10      238.81      5.22 o
   4   2   1     2042.99     2066.48     19.08 o
   5   2   1       18.79       19.05      2.17 o
   6   2   1      470.02      480.04      7.86 o
   7   2   1        1.21        2.45      2.49 o
   8   2   1        0.11        2.01      3.11 o
   9   2   1       10.37        8.36      2.65 o
  -9   3   1       16.34       21.88      3.18 o
  -8   3   1       26.62       25.25      2.29 o
  -7   3   1       23.55       30.57      2.37 o
  -6   3   1      191.89      189.11      2.68 o
  -5   3   1      424.60      446.53      3.64 o
  -4   3   1       21.12       20.51      1.80 o
  -3   3   1     1655.88     1717.91     20.69 o
  -2   3   1      935.40      960.65     10.20 o
  -1   3   1      753.82      812.22     11.34 o
   0   3   1      975.74      899.20      5.38 o
   1   3   1      268.37      272.75      4.73 o
   2   3   1     1666.54     1638.72     19.20 o
   3   3   1      310.15      418.63      5.12 o
   4   3   1      622.56      636.38      7.34 o
   5   3   1        1.67        5.80      2.33 o
   6   3   1       17.99       16.50      2.07 o
   7   3   1      202.94      234.09      4.08 o
   8   3   1       11.71       15.93      2.52 o
   9   3   1        0.62        2.22      2.78 o
  -8   4   1       60.68       65.67      2.68 o
  -7   4   1        0.21        1.72      2.22 o
  -6   4   1        6.60        8.17      2.28 o
  -5   4   1       44.17       42.14      2.31 o
  -4   4   1       44.94       68.57      3.93 o
  -3   4   1       98.00       88.29      2.58 o
  -2   4   1      163.53      130.89      3.50 o
  -1   4   1     1402.58     1301.83     13.83 o
   0   4   1        8.07       11.95      2.07 o
   1   4   1       23.44       21.80      1.86 o
   2   4   1      321.15      343.96      6.52 o
   3   4   1      857.52      876.56      8.23 o
   4   4   1      787.44      762.55      7.46 o
   5   4   1      587.22      579.23      7.22 o
   6   4   1      534.10      481.10      5.78 o
   7   4   1       57.52       44.46      2.42 o
   8   4   1       24.23       23.97      2.66 o
  -8   5   1        0.54        0.55      2.84 o
  -7   5   1        2.77        6.94      2.76 o
  -6   5   1      232.62      236.65      7.04 o
  -5   5   1      255.90      252.50      2.96 o
  -4   5   1       65.54       72.17      2.16 o
  -3   5   1     1899.15     1812.13     34.57 o
  -2   5   1       42.10       51.16      1.96 o
  -1   5   1     1273.96     1308.98     25.02 o
   0   5   1      720.48      643.13     16.46 o
   1   5   1      448.45      432.68      4.53 o
   2   5   1     2202.98     1939.76     28.55 o
   3   5   1      392.95      376.09      5.22 o
   4   5   1       33.70       35.79      2.63 o
   5   5   1      193.51      196.17      3.18 o
   6   5   1        4.07        4.55      2.11 o
   7   5   1       37.30       34.06      2.74 o
   8   5   1        1.67        2.48      2.76 o
  -8   6   1       81.59       75.19      4.70 o
  -7   6   1        3.97        3.14      2.51 o
  -6   6   1      113.23      105.90      3.50 o
  -5   6   1        5.18        7.04      2.45 o
  -4   6   1        0.31        0.11      2.32 o
  -3   6   1      679.69      663.56     12.09 o
  -2   6   1     2098.36     2108.90     32.69 o
  -1   6   1      869.03      811.45     12.46 o
   0   6   1       28.01       28.47      1.86 o
   1   6   1      544.57      511.52      9.49 o
   2   6   1      558.67      575.46     14.57 o
   3   6   1      563.81      557.81     15.12 o
   4   6   1     1053.95      994.85     15.57 o
   5   6   1      165.18      164.03      2.89 o
   6   6   1        1.74        2.64      2.20 o
   7   6   1        0.02        2.15      2.98 o
   8   6   1        3.87        3.26      2.65 o
  -7   7   1       55.88       62.71      2.59 o
  -6   7   1       44.43       52.51      2.66 o
  -5   7   1      361.83      349.56      5.22 o
  -4   7   1       72.84       63.20      2.62 o
  -3   7   1      290.53      266.50      3.28 o
  -2   7   1       65.57       61.52      2.31 o
  -1   7   1       55.28       56.50      1.97 o
   0   7   1        1.51        2.70      1.80 o
   1   7   1       68.41       68.55      2.02 o
   2   7   1      591.44      564.80     18.85 o
   3   7   1        1.25        3.55      1.73 o
   4   7   1      231.70      234.43      3.31 o
   5   7   1      297.10      259.01      3.78 o
   6   7   1       16.39       20.31      2.35 o
   7   7   1       89.31       81.91      3.62 o
  -7   8   1       15.92       16.06      3.01 o
  -6   8   1        0.20       -2.24      2.47 o
  -5   8   1       37.33       34.45      2.25 o
  -4   8   1       14.36       11.37      2.19 o
  -3   8   1      193.99      198.67      3.38 o
  -2   8   1      154.45      158.45      3.21 o
  -1   8   1      369.44      365.90     12.38 o
   0   8   1      323.05      323.49      6.42 o
   1   8   1      371.28      347.14      8.02 o
   2   8   1      151.32      149.54      5.62 o
   3   8   1       20.74       27.10      2.25 o
   4   8   1      151.49      156.93      2.61 o
   5   8   1      130.12      121.44      2.61 o
   6   8   1        5.37        5.05      2.84 o
   7   8   1       19.43       19.08      3.61 o
  -6   9   1       11.26       12.86      2.68 o
  -5   9   1       19.39       19.51      2.49 o
  -4   9   1        3.54        5.30      2.11 o
  -3   9   1        1.04        2.47      1.96 o
  -2   9   1      200.91      182.52      7.16 o
  -1   9   1      194.10      176.73      2.63 o
   0   9   1       68.39       76.62      2.64 o
   1   9   1       12.26       13.32      2.31 o
   2   9   1       40.15       42.55      2.18 o
   3   9   1        1.85        3.52      2.26 o
   4   9   1       52.19       47.98      2.49 o
   5   9   1        5.20        5.59      2.25 o
   6   9   1        9.82       12.82      3.14 o
  -5  10   1       28.11       29.13      2.76 o
  -4  10   1       39.13       41.55      2.93 o
  -3  10   1        0.01       -0.24      1.98 o
  -2  10   1        0.31        4.82      2.26 o
  -1  10   1        3.55        5.45      1.80 o
   0  10   1       64.46       60.04      2.88 o
   1  10   1       73.29       75.30      2.80 o
   2  10   1       65.30       65.02      4.23 o
   3  10   1        1.03        5.17      2.71 o
   4  10   1       17.62       18.38      2.80 o
   5  10   1        0.04        3.31      2.48 o
  -4  11   1        0.09       -0.60      2.73 o
  -3  11   1        0.00        1.16      2.39 o
  -2  11   1        2.53        3.78      1.98 o
  -1  11   1        8.83       10.26      2.27 o
   0  11   1        1.65        7.15      2.29 o
   1  11   1       10.22       11.52      2.34 o
   2  11   1       39.51       47.72      2.70 o
   3  11   1       34.03       34.72      2.57 o
   4  11   1        9.91        9.88      2.71 o
  -1  12   1        0.01        0.83      3.01 o
   0  12   1        2.03        2.05      2.11 o
   1  12   1        0.22        0.71      2.47 o
  -9   0   2       33.87       39.84      3.63 o
  -8   0   2      131.72      126.68     11.72 o
  -7   0   2       25.45       24.46      3.06 o
  -6   0   2        9.84       10.09      2.61 o
  -5   0   2      281.53      314.05      6.20 o
  -4   0   2     4281.12     4151.38     46.18 o
  -3   0   2     3375.00     3142.24     12.43 o
  -2   0   2        0.00        6.62      4.14 o
  -1   0   2       22.88       21.73      2.92 o
   0   0   2     1867.41     2268.00     28.77 o
   1   0   2     1716.58     1735.66     17.42 o
   3   0   2       32.99       49.49      6.55 o
   4   0   2      310.05      293.31     12.23 o
   5   0   2       30.12       30.11      2.80 o
   6   0   2      678.50      647.06     22.92 o
   7   0   2      203.88      205.70     12.92 o
   8   0   2       35.90       33.11      2.92 o
   9   0   2       11.91       14.99      4.39 o
  -9   1   2        0.43        1.06      2.15 o
  -8   1   2       13.58       22.57      2.71 o
  -7   1   2        7.97       14.62      2.22 o
  -6   1   2      583.79      567.16      3.75 o
  -5   1   2     1492.25     1477.53      9.12 o
  -4   1   2      499.11      530.36      5.12 o
  -3   1   2       55.93       55.98      2.13 o
  -2   1   2      189.46      173.52      2.89 o
   0   1   2     2183.69     2397.36     16.61 o
   1   1   2     1896.58     1892.69     35.67 o
   2   1   2     1055.37     1080.94     17.96 o
   3   1   2      154.53      153.96      3.16 o
   4   1   2      230.76      190.24      3.43 o
   5   1   2     1276.74     1230.29     22.08 o
   6   1   2      327.28      317.24      5.02 o
   7   1   2        6.01        6.41      2.11 o
   8   1   2        1.06        1.01      2.13 o
   9   1   2       35.52       36.67      2.83 o
  -9   2   2       49.62       56.16      3.14 o
  -8   2   2      105.04       95.15      4.88 o
  -7   2   2       28.42       28.32      2.41 o
  -6   2   2      195.76      183.94      4.40 o
  -5   2   2        8.59        6.85      1.71 o
  -4   2   2     1698.15     1705.60     32.78 o
  -3   2   2     2738.34     2658.43     34.52 o
  -2   2   2      920.65     1024.08     13.25 o
  -1   2   2      905.15      833.97      6.71 o
   0   2   2      950.64      918.69      6.19 o
   1   2   2      168.32      166.73      4.28 o
   2   2   2     3727.63     3355.39     85.45 o
   3   2   2       45.63       69.78      2.77 o
   4   2   2        2.57        8.13      1.98 o
   5   2   2       56.91       59.04      2.34 o
   6   2   2       18.53       15.42      2.36 o
   7   2   2      157.41      150.85      3.88 o
   8   2   2       20.63       22.14      2.88 o
   9   2   2       28.28       31.21      2.91 o
  -9   3   2        0.21        1.09      2.65 o
  -8   3   2       18.18       19.70      2.52 o
  -7   3   2        7.00        4.20      2.54 o
  -6   3   2      432.70      410.13     12.17 o
  -5   3   2      101.82      104.52      3.95 o
  -4   3   2      253.97      246.70      5.38 o
  -3   3   2        0.00        1.59      1.68 o
  -2   3   2      543.07      615.60      4.43 o
  -1   3   2     9332.45     9184.84    177.12 o
   0   3   2     1585.60     1604.34      9.04 o
   1   3   2      694.65      728.05      7.21 o
   2   3   2       92.60      105.78      2.80 o
   3   3   2      354.92      381.70      4.18 o
   4   3   2      359.99      319.40      4.79 o
   5   3   2       46.45       43.55      2.44 o
   6   3   2      585.25      529.19     13.43 o
   7   3   2       62.60       68.74      2.99 o
   8   3   2       18.42       20.07      2.66 o
   9   3   2        3.04        0.43      2.71 o
  -8   4   2       16.91       20.91      2.80 o
  -7   4   2       32.76       41.89      2.37 o
  -6   4   2       13.40       16.28      2.58 o
  -5   4   2        7.02        8.19      1.91 o
  -4   4   2       90.63       96.28      2.62 o
  -3   4   2      539.30      489.39      9.27 o
  -2   4   2      941.46     1022.35     17.86 o
  -1   4   2       95.64       88.17      2.38 o
   0   4   2      263.07      251.78      2.95 o
   1   4   2     1472.97     1450.94     22.38 o
   2   4   2       80.25      115.51      2.41 o
   3   4   2      199.65      186.08      3.10 o
   4   4   2        6.64        8.55      2.00 o
   5   4   2        0.19        0.95      2.32 o
   6   4   2        0.02        1.10      2.01 o
   7   4   2       99.53       94.19      2.67 o
   8   4   2        0.94        1.45      2.74 o
  -8   5   2        2.52        5.68      2.49 o
  -7   5   2       22.33       21.14      2.44 o
  -6   5   2      190.50      157.44      5.27 o
  -5   5   2        1.25        3.81      2.17 o
  -4   5   2        2.07       -0.06      1.82 o
  -3   5   2      718.65      762.32     13.56 o
  -2   5   2      406.92      415.32      5.55 o
  -1   5   2      927.09      989.36     10.05 o
   0   5   2      254.90      247.85      6.44 o
   1   5   2       10.10       10.85      1.78 o
   2   5   2       65.82       56.95      2.16 o
   3   5   2        8.45        9.89      2.07 o
   4   5   2       60.66       62.16      2.32 o
   5   5   2       49.04       49.04      2.55 o
   6   5   2       14.58        8.42      2.40 o
   7   5   2       12.79       10.93      3.18 o
   8   5   2       20.53       24.27      3.06 o
  -8   6   2       80.34       81.57      2.82 o
  -7   6   2       30.10       32.23      2.80 o
  -6   6   2       30.28       33.97      2.52 o
  -5   6   2        6.16        8.89      2.07 o
  -4   6   2       18.48       21.79      2.36 o
  -3   6   2       20.71       22.49      1.98 o
  -2   6   2      464.75      463.79      3.54 o
  -1   6   2        0.85        6.62      1.99 o
   0   6   2        0.38        2.09      1.95 o
   1   6   2      337.93      334.46      5.62 o
   2   6   2      145.71      132.60      2.64 o
   3   6   2      323.34      311.80      6.57 o
   4   6   2        1.63       -0.27      2.34 o
   5   6   2      115.02      129.01      2.61 o
   6   6   2        2.06        3.25      2.28 o
   7   6   2        7.13       12.40      3.01 o
   8   6   2       68.55       78.52      4.50 o
  -7   7   2        3.51        3.23      2.39 o
  -6   7   2       45.42       55.01      2.58 o
  -5   7   2       49.90       49.97      2.84 o
  -4   7   2       18.80       24.36      2.19 o
  -3   7   2       29.24       25.96      2.19 o
  -2   7   2       59.87       64.61      2.98 o
  -1   7   2      215.60      208.08      3.91 o
   0   7   2      155.82      128.25      2.19 o
   1   7   2       31.62       26.77      1.84 o
   2   7   2       14.74       16.13      2.19 o
   3   7   2      345.96      324.86      4.97 o
   4   7   2      324.73      307.49      7.34 o
   5   7   2        2.99        3.08      2.51 o
   6   7   2        0.17        1.30      2.57 o
   7   7   2       30.86       31.89      3.38 o
  -7   8   2        0.05       -0.34      2.90 o
  -6   8   2       22.91       21.92      2.61 o
  -5   8   2       17.53       14.82      2.18 o
  -4   8   2       31.11       37.30      2.59 o
  -3   8   2      293.97      269.44      6.96 o
  -2   8   2       22.69       19.57      1.72 o
  -1   8   2        7.89        7.50      2.00 o
   0   8   2      366.23      340.57      9.35 o
   1   8   2       65.03       66.62      2.58 o
   2   8   2       23.60       21.48      2.28 o
   3   8   2       38.46       39.93      2.25 o
   4   8   2       48.22       45.73      2.62 o
   5   8   2       46.44       42.14      2.42 o
   6   8   2        0.03       -0.99      2.81 o
   7   8   2       71.92       67.99      7.41 o
  -6   9   2       45.37       46.75      2.82 o
  -5   9   2       16.63       19.25      2.47 o
  -4   9   2      102.53       92.59      2.93 o
  -3   9   2      161.03      144.40      3.68 o
  -2   9   2        0.25        1.72      1.98 o
  -1   9   2       10.05       11.20      2.58 o
   0   9   2      324.19      320.42      7.36 o
   1   9   2      343.13      330.36     12.04 o
   2   9   2       42.48       39.90      2.98 o
   3   9   2       34.78       37.84      2.21 o
   4   9   2       87.78       93.34      2.96 o
   5   9   2        2.94        3.57      2.45 o
   6   9   2        0.80        1.75      2.95 o
  -5  10   2        0.13        0.96      3.01 o
  -4  10   2       11.40       12.65      2.62 o
  -3  10   2      103.04      103.35      2.80 o
  -2  10   2       22.46       19.71      2.13 o
  -1  10   2        1.38        3.21      1.80 o
   0  10   2       22.22       24.13      2.03 o
   1  10   2       58.72       62.52      2.76 o
   2  10   2       53.32       52.60      2.11 o
   3  10   2        0.91        1.97      2.18 o
   4  10   2        3.01        4.25      2.80 o
   5  10   2        4.60        4.31      2.47 o
  -4  11   2        9.05        9.98      2.47 o
  -3  11   2        3.60        5.12      2.62 o
  -2  11   2       12.53       13.20      2.84 o
  -1  11   2      134.98      148.10      4.18 o
   0  11   2       39.24       38.80      2.42 o
   1  11   2        8.34        6.70      2.15 o
   2  11   2       12.94       10.14      2.15 o
   3  11   2        7.80        6.49      2.65 o
  -1  12   2        0.55        3.74      2.65 o
   0  12   2        1.72        5.47      3.06 o
   1  12   2        0.26       -1.64      2.47 o
  -9   1   3        2.78        3.79      2.23 o
  -8   1   3       11.25       13.52      2.16 o
  -7   1   3       16.78       19.63      2.02 o
  -6   1   3       11.43        9.82      2.19 o
  -5   1   3        0.01        4.85      1.80 o
  -4   1   3       72.83       91.94      2.28 o
  -3   1   3      762.11      804.97      8.51 o
  -2   1   3      139.08      122.65      2.51 o
  -1   1   3      394.97      454.93      6.11 o
   0   1   3     4538.38     4780.27     75.35 o
   1   1   3    13249.86    13041.78    128.71 o
   2   1   3     4611.57     7749.36   4879.95 o
   3   1   3      954.86      959.37     16.91 o
   4   1   3      371.62      388.14      5.16 o
   5   1   3      427.60      449.15      8.46 o
   6   1   3        0.20        2.52      2.22 o
   7   1   3       44.69       53.66      2.55 o
   8   1   3        7.60        7.56      2.41 o
   9   1   3        2.14       -0.06      2.97 o
  -9   2   3        5.59        6.07      2.28 o
  -8   2   3        0.69        2.10      2.72 o
  -7   2   3        6.67        6.42      2.09 o
  -6   2   3      183.38      155.61      3.93 o
  -5   2   3        1.39        4.00      1.59 o
  -4   2   3      598.66      581.33     13.16 o
  -3   2   3      103.37      104.94      2.42 o
  -2   2   3     8072.68     8558.06     83.23 o
  -1   2   3     1048.24     1060.17      9.60 o
   0   2   3     2806.63     2808.16     10.94 o
   1   2   3    14179.58    25292.28  25916.08 o
   2   2   3      375.48      436.58      6.72 o
   3   2   3     1110.39     1172.15     15.47 o
   4   2   3        0.09        2.19      2.24 o
   5   2   3      195.23      197.31      4.33 o
   6   2   3      251.00      253.31      4.97 o
   7   2   3       24.57       27.13      2.62 o
   8   2   3       47.75       47.12      2.88 o
   9   2   3       11.52        9.23      3.01 o
  -9   3   3        6.54       12.29      2.71 o
  -8   3   3        8.17        8.58      2.21 o
  -7   3   3       15.04       24.16      2.16 o
  -6   3   3      154.35      135.82      4.17 o
  -5   3   3      274.13      274.42      5.69 o
  -4   3   3        3.51        6.38      1.95 o
  -3   3   3      191.66      241.26      2.84 o
  -2   3   3      451.25      443.31      3.46 o
  -1   3   3     3156.06     3039.38     22.29 o
   0   3   3      201.05      195.73      2.90 o
   1   3   3     3805.04     3698.35     18.04 o
   2   3   3     3656.59     3679.01     63.72 o
   3   3   3      941.42      873.15     10.21 o
   4   3   3      738.41      734.75     13.53 o
   5   3   3        2.57       -0.72      2.49 o
   6   3   3        2.45        4.93      2.69 o
   7   3   3        9.74       10.52      2.42 o
   8   3   3        1.95        2.72      2.62 o
  -8   4   3        0.38        2.93      2.27 o
  -7   4   3       56.64       60.79      2.55 o
  -6   4   3     1000.04      982.07     12.28 o
  -5   4   3       35.87       43.84      2.31 o
  -4   4   3     1244.56     1278.37     12.68 o
  -3   4   3      640.32      668.68     15.88 o
  -2   4   3      756.65      868.92     10.64 o
  -1   4   3       36.55       24.63      2.01 o
   0   4   3      137.78      157.85      2.57 o
   1   4   3     3684.07     3408.81     26.26 o
   2   4   3      200.48      184.45      3.23 o
   3   4   3       13.24       15.44      2.15 o
   4   4   3      358.95      329.94      3.50 o
   5   4   3      329.85      317.59      3.88 o
   6   4   3       45.91       55.82      2.88 o
   7   4   3       62.13       66.60      2.72 o
   8   4   3        2.61        6.52      3.37 o
  -8   5   3        8.02        6.54      2.58 o
  -7   5   3       95.20       94.39      2.96 o
  -6   5   3       12.78       14.07      2.09 o
  -5   5   3       27.81       25.87      2.19 o
  -4   5   3      349.11      358.19      7.06 o
  -3   5   3     1861.35     1957.29     20.14 o
  -2   5   3      706.29      703.22     14.77 o
  -1   5   3     1085.43      978.05     12.63 o
   0   5   3     1208.26     1178.06     13.48 o
   1   5   3      385.08      405.36      6.86 o
   2   5   3      351.75      355.03      6.62 o
   3   5   3     1389.73     1370.03     36.06 o
   4   5   3      521.83      499.54      8.65 o
   5   5   3       81.62       73.13      2.71 o
   6   5   3        0.25        1.23      2.66 o
   7   5   3       23.97       23.76      5.51 o
   8   5   3       15.14       18.31      3.44 o
  -8   6   3        0.00        1.07      2.47 o
  -7   6   3        0.03        1.72      2.44 o
  -6   6   3       88.89       88.29      3.06 o
  -5   6   3        0.58        0.38      2.11 o
  -4   6   3      943.89      886.95     11.67 o
  -3   6   3      294.18      277.70      5.27 o
  -2   6   3      166.01      187.99      5.47 o
  -1   6   3        6.07        4.18      1.86 o
   0   6   3      228.48      224.25      3.85 o
   1   6   3     1407.36     1272.21     22.63 o
   2   6   3      119.38      124.49      4.08 o
   3   6   3      143.13      142.10      2.43 o
   4   6   3      580.31      542.61     10.45 o
   5   6   3        1.95        2.36      2.26 o
   6   6   3       85.51       85.31      4.31 o
   7   6   3        1.22        0.13      2.79 o
   8   6   3        0.08        0.14      3.04 o
  -7   7   3       17.12       20.53      2.41 o
  -6   7   3        8.66        9.51      2.21 o
  -5   7   3        7.46        7.34      2.19 o
  -4   7   3      125.26      131.76      4.49 o
  -3   7   3      361.50      329.24      8.20 o
  -2   7   3      205.48      203.09      2.54 o
  -1   7   3      428.52      406.70      9.28 o
   0   7   3       61.82       59.42      3.18 o
   1   7   3       49.70       48.20      2.09 o
   2   7   3      691.91      686.94     17.41 o
   3   7   3       99.74      106.35      3.38 o
   4   7   3      266.34      238.24      4.44 o
   5   7   3       15.77       21.09      2.50 o
   6   7   3       11.17       14.68      3.31 o
   7   7   3       85.09       82.97      4.14 o
  -7   8   3        8.49        8.34      2.79 o
  -6   8   3       31.80       36.29      2.88 o
  -5   8   3       62.27       68.15      2.49 o
  -4   8   3       93.85       82.29      2.98 o
  -3   8   3       71.13       71.40      2.21 o
  -2   8   3      144.62      147.62      4.23 o
  -1   8   3       85.63       90.54      2.96 o
   0   8   3      357.18      358.04     11.59 o
   1   8   3      596.67      606.30      8.16 o
   2   8   3       26.61       26.83      1.85 o
   3   8   3       86.42       91.57      2.64 o
   4   8   3        0.81        0.43      2.29 o
   5   8   3       16.72       17.42      2.63 o
   6   8   3       42.87       47.67      3.04 o
  -6   9   3       22.93       20.23      2.68 o
  -5   9   3       26.15       32.42      2.84 o
  -4   9   3       10.37       11.49      2.44 o
  -3   9   3        0.09        3.27      2.11 o
  -2   9   3      102.41      102.70      2.66 o
  -1   9   3       24.45       23.39      2.22 o
   0   9   3      255.59      247.76      9.65 o
   1   9   3       59.97       50.73      2.21 o
   2   9   3       38.05       42.47      2.41 o
   3   9   3      136.01      133.39      2.74 o
   4   9   3       21.49       23.08      2.49 o
   5   9   3        7.10       10.80      3.01 o
   6   9   3       13.68       13.79      4.26 o
  -5  10   3        6.78        9.41      3.01 o
  -4  10   3        5.77        5.31      2.55 o
  -3  10   3        4.67        3.27      2.47 o
  -2  10   3        3.42        2.24      2.58 o
  -1  10   3        0.74        3.98      2.09 o
   0  10   3       69.48       62.28      2.31 o
   1  10   3       31.26       36.63      2.59 o
   2  10   3        6.47        9.09      2.03 o
   3  10   3       50.72       47.68      2.42 o
   4  10   3        4.98        6.84      2.58 o
   5  10   3        0.03        1.40      2.50 o
  -4  11   3        1.30        2.18      2.47 o
  -3  11   3        7.46        8.98      2.97 o
  -2  11   3        0.02        2.97      2.47 o
  -1  11   3       11.64       11.73      2.52 o
   0  11   3       19.80       18.88      2.55 o
   1  11   3       14.32       13.71      2.47 o
   2  11   3       17.03       19.50      2.93 o
   3  11   3        1.11        0.49      2.41 o
  -1  12   3        1.03        1.80      2.57 o
   0  12   3        0.21        4.01      2.80 o
   1  12   3        0.15        1.65      2.97 o
  -9   0   4        0.43        2.24      4.14 o
  -8   0   4        1.45        7.75      2.68 o
  -7   0   4      562.50      591.68      5.34 o
  -6   0   4     1215.92     1125.51     42.90 o
  -5   0   4      340.28      355.00     10.51 o
  -4   0   4      201.37      218.91      6.20 o
  -3   0   4      604.69      635.68      8.44 o
  -2   0   4     4357.21     4293.33     70.64 o
  -1   0   4    19433.25    19367.08     45.66 o
   0   0   4     3031.61     3141.02     23.09 o
   1   0   4       31.84       61.52      3.81 o
   2   0   4     5260.35     5118.28     80.46 o
   3   0   4      570.57      658.64      8.61 o
   4   0   4       65.87       47.55      3.41 o
   5   0   4     1265.63     1303.56     24.64 o
   6   0   4      344.50      337.77     11.72 o
   7   0   4       78.27       73.18      4.48 o
   8   0   4      347.00      358.60     19.30 o
   9   0   4        7.32        9.61      4.26 o
  -9   1   4       64.26       61.15      3.73 o
  -8   1   4       11.43        9.69      2.41 o
  -7   1   4        1.34        4.82      1.94 o
  -6   1   4      458.90      477.03      6.86 o
  -5   1   4      429.93      441.72      4.59 o
  -4   1   4      150.24      129.59      2.62 o
  -3   1   4      348.35      360.20      3.13 o
  -2   1   4       10.72       12.88      1.80 o
  -1   1   4      754.90      752.47      9.86 o
   0   1   4     4444.15     4785.83     52.31 o
   1   1   4    25174.53    88904.93  65910.55 o
   2   1   4      250.01      297.89      4.48 o
   3   1   4      164.46      115.88      2.85 o
   4   1   4        2.11        1.30      2.32 o
   5   1   4        5.95        8.02      2.37 o
   6   1   4     1156.84     1120.86     29.99 o
   7   1   4      154.55      143.56      4.28 o
   8   1   4       53.69       57.42      3.16 o
   9   1   4        5.31        9.56      3.10 o
  -9   2   4       19.39       26.33      2.70 o
  -8   2   4      101.34       95.54      2.86 o
  -7   2   4      123.58      132.78      3.22 o
  -6   2   4      354.93      327.24      6.96 o
  -5   2   4       15.30       16.94      1.78 o
  -4   2   4      562.65      588.69      7.82 o
  -3   2   4      105.55      105.15      2.17 o
  -2   2   4      860.89      811.19      8.46 o
  -1   2   4     4592.97     4784.35     33.62 o
   0   2   4    18768.92    62858.35  31826.66 o
   1   2   4     4199.78     4407.33     69.51 o
   2   2   4     3747.84     3960.83     91.15 o
   3   2   4       58.20       51.52      3.66 o
   4   2   4     4235.62     4065.33     76.00 o
   5   2   4      257.91      242.24      5.72 o
   6   2   4        6.82        8.42      2.69 o
   7   2   4        0.41        1.74      2.64 o
   8   2   4        5.12        3.33      3.18 o
   9   2   4       21.71       18.72      3.39 o
  -9   3   4       12.15        9.15      2.37 o
  -8   3   4       63.09       74.93      2.73 o
  -7   3   4      335.20      304.41      8.36 o
  -6   3   4        0.79        0.94      1.89 o
  -5   3   4      765.31      772.89      8.27 o
  -4   3   4      991.35      927.76     15.47 o
  -3   3   4      746.77      734.06      5.12 o
  -2   3   4       50.39       46.36      2.10 o
  -1   3   4     1090.66     1146.91     17.28 o
   0   3   4      319.91      346.79      4.58 o
   1   3   4      452.71      367.34      5.52 o
   2   3   4      171.26      187.14      3.35 o
   3   3   4       13.66       28.26      2.44 o
   4   3   4      979.37     1012.61     13.44 o
   5   3   4       40.76       44.79      2.52 o
   6   3   4       97.45       98.04      3.22 o
   7   3   4       98.14       85.03      3.28 o
   8   3   4        7.57        6.36      2.74 o
  -8   4   4        0.13        2.52      2.29 o
  -7   4   4      171.69      145.24      4.78 o
  -6   4   4        3.30        3.09      2.09 o
  -5   4   4       73.88       82.48      2.34 o
  -4   4   4      147.79      138.91      3.12 o
  -3   4   4       79.66       74.85      2.29 o
  -2   4   4       11.53       16.16      2.41 o
  -1   4   4     2978.28     3014.74     36.06 o
   0   4   4     2595.90     2706.03      9.10 o
   1   4   4        6.85        8.70      1.99 o
   2   4   4      193.46      197.02      6.42 o
   3   4   4      117.30      122.64      2.95 o
   4   4   4       62.65       48.68      2.68 o
   5   4   4      131.93      111.80      3.31 o
   6   4   4       36.07       41.74      2.68 o
   7   4   4       18.01       31.17      3.31 o
   8   4   4        2.77        2.93      2.92 o
  -8   5   4       18.47       20.00      2.66 o
  -7   5   4        4.15        6.11      2.28 o
  -6   5   4        0.04        2.77      2.49 o
  -5   5   4      133.75      137.72      3.98 o
  -4   5   4       25.46       18.80      2.17 o
  -3   5   4      138.32      175.45      2.71 o
  -2   5   4      360.94      345.37      7.44 o
  -1   5   4      777.73      872.04     12.38 o
   0   5   4      196.34      199.23      2.90 o
   1   5   4        9.57        7.05      1.68 o
   2   5   4       72.27       66.48      2.27 o
   3   5   4        3.88        2.31      2.53 o
   4   5   4      169.00      182.38      3.32 o
   5   5   4        3.63        5.17      3.79 o
   6   5   4      146.69      133.06      5.34 o
   7   5   4        0.05       -0.71      3.12 o
   8   5   4        8.42        9.02      3.56 o
  -8   6   4       13.39       15.92      2.71 o
  -7   6   4        0.06        2.68      2.44 o
  -6   6   4       68.86       70.10      3.58 o
  -5   6   4        5.68        4.80      1.84 o
  -4   6   4      156.01      144.45      2.30 o
  -3   6   4      154.17      162.82      4.48 o
  -2   6   4       82.75       92.32      3.53 o
  -1   6   4      597.13      612.36      4.13 o
   0   6   4      228.45      227.15      2.69 o
   1   6   4        0.20        0.84      1.93 o
   2   6   4      204.18      212.76      3.23 o
   3   6   4       13.88       14.81      2.52 o
   4   6   4       69.34       63.29      2.67 o
   5   6   4      218.80      207.16      3.72 o
   6   6   4        5.06        2.79      2.80 o
   7   6   4       13.03       18.26      3.45 o
  -7   7   4        0.58        1.22      2.39 o
  -6   7   4        0.42        2.43      2.31 o
  -5   7   4        6.19        6.46      2.22 o
  -4   7   4        0.05        1.74      2.18 o
  -3   7   4       82.89       73.06      2.29 o
  -2   7   4        2.16        4.71      1.96 o
  -1   7   4      348.82      310.08      6.62 o
   0   7   4        2.04        6.26      1.71 o
   1   7   4      186.19      171.27      3.98 o
   2   7   4       47.12       43.45      2.45 o
   3   7   4      169.07      167.94      3.43 o
   4   7   4        6.96       10.77      2.51 o
   5   7   4       41.04       39.59      3.90 o
   6   7   4      123.92      123.69      9.13 o
   7   7   4       31.17       32.41      3.63 o
  -7   8   4       15.07       16.16      3.06 o
  -6   8   4        2.30        4.62      2.36 o
  -5   8   4        2.49        2.55      2.03 o
  -4   8   4        4.65        7.80      2.19 o
  -3   8   4       12.22       13.73      2.31 o
  -2   8   4      106.58      104.59      2.19 o
  -1   8   4      777.88      753.30      8.70 o
   0   8   4        4.75        3.48      2.00 o
   1   8   4       76.77       74.36      2.42 o
   2   8   4      172.31      170.58      2.83 o
   3   8   4       51.02       51.01      2.18 o
   4   8   4        9.10        9.60      2.66 o
   5   8   4       54.98       56.53      2.69 o
   6   8   4       27.18       31.37      4.14 o
  -6   9   4        0.73       -0.08      2.65 o
  -5   9   4        0.00        1.75      2.47 o
  -4   9   4      166.85      163.98      5.31 o
  -3   9   4        5.77        6.89      2.58 o
  -2   9   4      236.77      224.71      6.42 o
  -1   9   4       37.52       38.79      2.02 o
   0   9   4        2.80        4.19      2.34 o
   1   9   4        2.37        5.50      2.19 o
   2   9   4       77.12       81.27      2.55 o
   3   9   4        0.84        0.82      2.54 o
   4   9   4       12.12       14.07      2.48 o
   5   9   4        0.06        4.07      3.17 o
   6   9   4      100.83      108.46      4.06 o
  -5  10   4        8.70        8.25      2.39 o
  -4  10   4       27.49       25.98      2.70 o
  -3  10   4        8.75        8.64      1.93 o
  -2  10   4       47.95       55.27      2.55 o
  -1  10   4       41.85       47.79      2.26 o
   0  10   4       79.19       70.60      2.10 o
   1  10   4      123.57      113.46      7.46 o
   2  10   4       20.34       19.54      2.21 o
   3  10   4      197.31      204.92      6.07 o
   4  10   4       15.79       17.99      2.55 o
   5  10   4       17.19       15.33      3.04 o
  -3  11   4       10.98       10.13      2.26 o
  -2  11   4        1.86        4.83      2.15 o
  -1  11   4       12.45       11.03      2.21 o
   0  11   4       11.24       13.48      2.39 o
   1  11   4       21.07       24.68      2.58 o
   2  11   4        3.84        4.22      2.93 o
   3  11   4        0.55        1.72      2.93 o
  -1  12   4       18.08       23.82      2.65 o
   0  12   4        2.41        4.03      2.80 o
  -9   1   5       12.43       11.52      2.57 o
  -8   1   5        0.29        3.53      2.67 o
  -7   1   5        1.51        2.40      2.07 o
  -6   1   5       54.89       51.80      2.02 o
  -5   1   5       29.82       32.13      1.82 o
  -4   1   5      255.08      319.45      3.83 o
  -3   1   5        2.65        2.79      1.80 o
  -2   1   5      268.53      293.95      5.93 o
  -1   1   5     2557.49     2768.09     12.98 o
   0   1   5      378.44      339.04      6.03 o
   1   1   5      396.83      411.31      5.53 o
   2   1   5      395.72      460.24      6.86 o
   3   1   5      541.52      500.38      6.71 o
   4   1   5     1600.36     1674.60     19.80 o
   5   1   5        8.39       16.35      3.43 o
   6   1   5       21.69       22.11      2.69 o
   7   1   5       41.85       48.45      2.76 o
   8   1   5       23.01       19.10      2.93 o
   9   1   5        0.39        0.19      2.90 o
  -9   2   5        8.96        8.26      3.01 o
  -8   2   5       77.31       82.37      2.82 o
  -7   2   5       53.45       51.98      2.94 o
  -6   2   5       81.11       71.50      3.29 o
  -5   2   5        8.00        9.86      2.14 o
  -4   2   5       12.38       16.00      2.24 o
  -3   2   5       37.66       46.36      1.82 o
  -2   2   5      852.63      841.09     15.82 o
  -1   2   5       81.93       65.28      2.49 o
   0   2   5      492.40      501.07     10.99 o
   1   2   5     5287.90     5520.35     74.74 o
   2   2   5      131.15      149.92      4.14 o
   3   2   5     6397.89     6315.50    132.33 o
   4   2   5       90.67       77.53      3.05 o
   5   2   5      344.76      360.03      4.58 o
   6   2   5      523.60      494.74     10.10 o
   7   2   5        0.33        0.26      2.42 o
   8   2   5       21.94       19.31      3.51 o
   9   2   5        0.23        0.61      3.00 o
  -9   3   5       27.03       23.67      3.10 o
  -8   3   5        1.05        1.30      2.18 o
  -7   3   5       66.95       79.29      4.08 o
  -6   3   5       19.30       17.79      2.19 o
  -5   3   5      257.32      271.83      3.83 o
  -4   3   5      896.04      868.17     12.34 o
  -3   3   5        0.17        1.24      1.78 o
  -2   3   5      532.38      467.05      6.17 o
  -1   3   5     2904.41     3229.04     37.15 o
   0   3   5     1811.28     1710.43     11.79 o
   1   3   5      294.88      230.44      3.53 o
   2   3   5      322.57      330.27      4.64 o
   3   3   5        0.22        8.01      2.80 o
   4   3   5      866.07      856.04      7.24 o
   5   3   5      254.27      243.32      4.26 o
   6   3   5       76.36       83.52      5.00 o
   7   3   5        0.29       -0.77      3.00 o
   8   3   5        1.36        1.55      3.57 o
  -8   4   5       41.76       48.85      2.73 o
  -7   4   5        3.08        4.80      2.11 o
  -6   4   5      253.93      264.46      3.78 o
  -5   4   5       12.15       19.71      2.19 o
  -4   4   5      613.10      589.51      9.28 o
  -3   4   5      397.89      394.72      9.30 o
  -2   4   5     5915.05     6110.67     96.89 o
  -1   4   5        8.31       15.50      2.04 o
   0   4   5     2241.31     2337.91     21.98 o
   1   4   5     1574.91     1561.25     19.05 o
   2   4   5      124.48      118.22      2.73 o
   3   4   5     1210.17     1105.28     60.13 o
   4   4   5        4.80        7.93      2.44 o
   5   4   5       81.24       76.92      3.23 o
   6   4   5      201.79      188.78      3.81 o
   7   4   5        2.93        7.30      3.12 o
   8   4   5       65.53       73.47      7.24 o
  -8   5   5        0.43        1.54      2.39 o
  -7   5   5       56.99       57.97      2.19 o
  -6   5   5        8.05        8.58      2.04 o
  -5   5   5     1282.89     1262.33     14.03 o
  -4   5   5      543.90      536.79      6.10 o
  -3   5   5       25.90       32.11      2.10 o
  -2   5   5      692.73      657.01     14.96 o
  -1   5   5     1474.35     1473.82     27.90 o
   0   5   5      543.04      491.49      5.64 o
   1   5   5       79.80       67.15      2.29 o
   2   5   5        1.15        1.83      1.99 o
   3   5   5       73.79       81.83      2.64 o
   4   5   5        0.04       -1.35      2.80 o
   5   5   5      550.83      507.02     10.68 o
   6   5   5       54.79       61.07      3.31 o
   7   5   5        1.89        8.37      3.31 o
   8   5   5        0.01        4.65      4.26 o
  -8   6   5        1.54        2.06      2.68 o
  -7   6   5       25.67       23.00      2.21 o
  -6   6   5       54.45       54.83      2.31 o
  -5   6   5        3.89        4.74      1.98 o
  -4   6   5      570.26      541.23      3.53 o
  -3   6   5        1.34        3.55      1.84 o
  -2   6   5      471.15      424.67      6.85 o
  -1   6   5      169.41      161.16      2.37 o
   0   6   5      452.57      464.07      6.99 o
   1   6   5       34.43       36.89      2.03 o
   2   6   5       15.93       21.33      2.24 o
   3   6   5      762.76      717.96     15.97 o
   4   6   5        3.92       -1.72      2.44 o
   5   6   5        9.38       10.02      3.06 o
   6   6   5       28.55       28.95      3.12 o
   7   6   5       21.63       24.32      5.69 o
  -7   7   5      105.57      110.70      4.63 o
  -6   7   5        2.13        4.25      1.85 o
  -5   7   5        0.13        1.17      2.17 o
  -4   7   5       74.87       72.90      2.98 o
  -3   7   5       88.50       98.18      2.49 o
  -2   7   5      138.26      132.61      2.52 o
  -1   7   5       18.17       20.77      1.98 o
   0   7   5      913.09      869.90     13.69 o
   1   7   5      884.21      849.86     12.61 o
   2   7   5       21.63       19.75      2.13 o
   3   7   5      573.69      561.94     13.13 o
   4   7   5      391.95      376.04      4.25 o
   5   7   5        0.26       -3.10      3.66 o
   6   7   5        8.93        8.39      3.77 o
   7   7   5        3.24        4.34      4.01 o
  -7   8   5        1.73        0.03      2.68 o
  -6   8   5       15.98       18.72      2.21 o
  -5   8   5        7.85        8.25      2.02 o
  -4   8   5       41.01       44.84      2.45 o
  -3   8   5        9.31       11.65      2.09 o
  -2   8   5      173.40      179.54      3.23 o
  -1   8   5      113.76      114.04      2.07 o
   0   8   5      322.12      298.79      8.31 o
   1   8   5       13.04       14.35      2.19 o
   2   8   5       86.64       92.71      2.98 o
   3   8   5      390.48      387.34      8.01 o
   4   8   5        6.79       10.34      2.74 o
   5   8   5       56.74       51.09      3.62 o
   6   8   5        0.76        0.56      4.01 o
  -6   9   5        9.21       11.17      2.50 o
  -5   9   5        2.63        3.45      2.13 o
  -4   9   5       65.72       62.86      2.70 o
  -3   9   5       26.56       27.12      2.41 o
  -2   9   5      175.97      185.16      3.01 o
  -1   9   5       38.96       47.28      2.79 o
   0   9   5       61.51       64.94      2.25 o
   1   9   5        1.82        3.27      2.03 o
   2   9   5        4.11        6.89      2.49 o
   3   9   5       31.86       32.68      2.60 o
   4   9   5       28.27       26.57      2.62 o
   5   9   5       20.59       17.24      2.92 o
  -5  10   5        2.02        3.62      2.31 o
  -4  10   5        2.47        3.92      2.39 o
  -3  10   5       32.35       27.67      2.31 o
  -2  10   5        1.39        3.57      2.25 o
  -1  10   5        7.89        5.54      2.08 o
   0  10   5        1.88        1.78      2.09 o
   1  10   5        9.04       10.29      2.21 o
   2  10   5       25.44       28.90      3.38 o
   3  10   5        4.76        8.38      2.49 o
   4  10   5        0.11        1.57      2.47 o
  -3  11   5        8.75        7.81      2.73 o
  -2  11   5        6.41        4.03      2.26 o
  -1  11   5        9.40        7.35      2.36 o
   0  11   5        1.71        2.77      2.36 o
   1  11   5        6.97        9.00      2.36 o
   2  11   5      111.17       99.93      3.05 o
   3  11   5        0.16        0.69      2.93 o
  -9   0   6        1.80        3.09      3.38 o
  -8   0   6       10.19        8.38      2.79 o
  -7   0   6       77.62      100.39      4.01 o
  -6   0   6        8.64        5.51      3.41 o
  -5   0   6      436.79      422.77      7.06 o
  -4   0   6     1109.37     1067.08      6.09 o
  -3   0   6       25.74       32.71      2.73 o
  -2   0   6     2147.38     2332.67     43.07 o
  -1   0   6     1855.01     1925.23     16.02 o
   0   0   6     3414.40     3370.24     14.99 o
   1   0   6       67.95       63.84      3.66 o
   2   0   6     1500.05     1195.22     32.05 o
   3   0   6       44.84       53.27      3.41 o
   4   0   6      661.35      746.48     54.45 o
   5   0   6     1184.08     1133.87      8.40 o
   6   0   6      654.06      633.73      6.70 o
   7   0   6      169.28      173.74      4.75 o
   8   0   6       22.43       29.29      4.14 o
   9   0   6       52.03       48.24      4.75 o
  -9   1   6       36.31       33.77      2.63 o
  -8   1   6       47.29       53.87      2.41 o
  -7   1   6      287.99      249.83      4.03 o
  -6   1   6       22.06       19.87      2.17 o
  -5   1   6        9.27       11.49      2.28 o
  -4   1   6      340.75      365.62      3.08 o
  -3   1   6      979.34      964.68      9.64 o
  -2   1   6     2898.38     2840.24     27.03 o
  -1   1   6     1452.44     1417.11     22.94 o
   0   1   6       15.38       11.72      1.99 o
   1   1   6     2302.84     2450.17     30.14 o
   2   1   6       19.83       15.80      2.19 o
   3   1   6     4889.36     4619.67     96.99 o
   4   1   6        6.18        6.75      2.37 o
   5   1   6      317.41      306.97      4.92 o
   6   1   6      215.15      200.27      4.23 o
   7   1   6       13.53       17.91      2.62 o
   8   1   6       41.44       42.02      2.92 o
  -9   2   6       49.41       41.44      2.83 o
  -8   2   6        0.27        2.98      2.11 o
  -7   2   6       13.24       20.61      2.63 o
  -6   2   6        2.12        2.19      2.18 o
  -5   2   6      180.07      181.00      2.75 o
  -4   2   6        1.85        6.86      1.78 o
  -3   2   6       18.33       16.27      1.95 o
  -2   2   6      356.07      422.33      4.08 o
  -1   2   6      181.68      171.85      2.54 o
   0   2   6     7338.85     7366.83    137.78 o
   1   2   6      722.49      654.05      8.21 o
   2   2   6     1709.77     1525.64     40.44 o
   3   2   6      606.07      635.60      5.83 o
   4   2   6      151.66      152.85      3.63 o
   5   2   6      420.21      403.75      6.15 o
   6   2   6      290.71      292.67      4.92 o
   7   2   6       80.96       77.49      3.03 o
   8   2   6        0.16       -1.02      2.49 o
  -9   3   6       10.59       13.85      2.50 o
  -8   3   6       39.22       39.31      2.26 o
  -7   3   6      102.63       90.30      3.13 o
  -6   3   6        2.24        8.42      2.16 o
  -5   3   6       43.00       36.74      2.95 o
  -4   3   6       27.84       28.70      1.86 o
  -3   3   6      378.89      355.92      5.73 o
  -2   3   6     4401.94     4525.21     14.85 o
  -1   3   6     1110.90     1224.16     16.76 o
   0   3   6     2372.22     2488.53     30.59 o
   1   3   6      404.01      458.40      5.40 o
   2   3   6     1240.86     1366.57      9.93 o
   3   3   6       14.29       11.72      3.17 o
   4   3   6      141.55      132.88      3.48 o
   5   3   6      523.95      466.05      5.00 o
   6   3   6       35.85       35.02      4.48 o
   7   3   6       86.17       77.99      4.65 o
   8   3   6        0.12        1.72      3.90 o
  -8   4   6        5.94        5.18      2.47 o
  -7   4   6        8.38        9.61      2.16 o
  -6   4   6       17.72       18.25      2.16 o
  -5   4   6      741.56      668.23     11.34 o
  -4   4   6      366.01      371.54      8.06 o
  -3   4   6      133.23      139.94      3.40 o
  -2   4   6      261.95      315.21      2.86 o
  -1   4   6       84.38      101.87      2.13 o
   0   4   6      759.91      804.33      9.10 o
   1   4   6      422.13      432.99      4.63 o
   2   4   6       28.04       26.10      2.30 o
   3   4   6      633.91      619.64      5.51 o
   4   4   6       34.31       40.69      3.06 o
   5   4   6       43.84       45.00      2.68 o
   6   4   6        0.36       -0.31      2.55 o
   7   4   6       13.54       15.51      3.90 o
   8   4   6        0.01        2.07      4.39 o
  -8   5   6        0.45        1.81      2.93 o
  -7   5   6       17.21       18.41      2.13 o
  -6   5   6      118.01      127.11      4.63 o
  -5   5   6       81.37       79.06      3.78 o
  -4   5   6      659.54      661.93      7.56 o
  -3   5   6        0.21        6.48      4.06 o
  -2   5   6      185.92      196.14      2.74 o
  -1   5   6      139.34      146.79      2.26 o
   0   5   6        0.46        0.56      1.95 o
   1   5   6       47.03       50.92      1.91 o
   2   5   6      224.51      236.11      3.31 o
   3   5   6        0.22       -0.56      2.35 o
   4   5   6        2.37        4.39      2.61 o
   5   5   6        0.04        4.48      2.80 o
   6   5   6        0.10       -0.27      3.06 o
   7   5   6       21.34       27.83      4.14 o
   8   5   6        0.22       -1.20      3.38 o
  -8   6   6       13.43       12.54      2.80 o
  -7   6   6        0.06       -0.12      2.44 o
  -6   6   6       51.74       50.57      2.44 o
  -5   6   6        7.12        7.15      2.28 o
  -4   6   6      135.06      145.11      2.55 o
  -3   6   6        0.00        2.16      1.71 o
  -2   6   6      100.42       97.49      2.42 o
  -1   6   6       51.14       58.53      2.13 o
   0   6   6      348.21      356.15      7.41 o
   1   6   6       20.01       16.06      2.04 o
   2   6   6       81.74       79.23      3.04 o
   3   6   6      581.90      573.85     11.36 o
   4   6   6      215.86      218.47     10.85 o
   5   6   6       16.80       18.43      3.06 o
   6   6   6        1.08        2.77      3.53 o
   7   6   6       23.57       18.95      3.38 o
  -7   7   6        2.37        6.01      2.21 o
  -6   7   6       12.95       12.58      1.93 o
  -5   7   6       13.99       19.50      2.58 o
  -4   7   6       25.76       27.28      2.91 o
  -3   7   6      266.60      274.26      3.83 o
  -2   7   6       67.56       59.50      2.13 o
  -1   7   6        6.72        7.52      1.93 o
   0   7   6       94.85       78.07      3.92 o
   1   7   6      338.71      314.26      5.72 o
   2   7   6        0.76        2.19      2.32 o
   3   7   6       24.02       23.25      2.29 o
   4   7   6       16.14       18.13      3.79 o
   5   7   6       20.78       19.87      3.10 o
   6   7   6        1.82        3.61      2.79 o
   7   7   6       14.55       14.15      3.04 o
  -6   8   6        5.57        5.27      2.13 o
  -5   8   6       40.77       49.35      2.96 o
  -4   8   6        0.06        1.03      2.26 o
  -3   8   6      230.82      206.10      5.77 o
  -2   8   6      172.73      166.42      3.78 o
  -1   8   6       27.02       28.08      1.91 o
   0   8   6       56.08       56.23      2.82 o
   1   8   6      498.59      482.77      8.11 o
   2   8   6      133.11      130.97      2.59 o
   3   8   6      172.57      159.59      4.38 o
   4   8   6        1.46        0.29      2.64 o
   5   8   6      137.56      138.86      3.81 o
   6   8   6       40.02       43.42      5.17 o
  -6   9   6        0.69        1.21      3.09 o
  -5   9   6        1.65        3.55      2.47 o
  -4   9   6        0.35        0.92      2.03 o
  -3   9   6       10.96       12.60      2.16 o
  -2   9   6      117.60      119.70      2.98 o
  -1   9   6       25.82       25.26      2.31 o
   0   9   6      214.87      203.52      5.27 o
   1   9   6       13.37       14.49      2.17 o
   2   9   6       70.05       74.02      2.59 o
   3   9   6      124.97      116.18      5.31 o
   4   9   6       13.09       11.54      2.51 o
   5   9   6       12.37       10.77      3.38 o
  -5  10   6       43.55       46.09      2.98 o
  -4  10   6        8.91       11.59      2.39 o
  -3  10   6       53.57       48.15      3.76 o
  -2  10   6       38.43       37.37      2.34 o
  -1  10   6       12.72       11.80      2.27 o
   0  10   6       92.36       95.57      2.34 o
   1  10   6       73.82       79.94      2.50 o
   2  10   6        4.01        3.65      2.19 o
   3  10   6        7.27        8.91      2.47 o
   4  10   6        6.37        7.96      2.67 o
  -3  11   6       30.86       32.73      2.80 o
  -2  11   6       15.30       19.51      2.28 o
  -1  11   6        0.60        1.51      2.34 o
   0  11   6       35.39       36.42      3.23 o
   1  11   6        3.52        6.16      2.39 o
   2  11   6       73.62       66.07      3.06 o
   3  11   6       29.87       27.85      2.86 o
  -9   1   7        1.49        1.35      2.49 o
  -8   1   7       26.15       25.84      2.55 o
  -7   1   7       41.66       44.65      2.22 o
  -6   1   7        0.04        1.85      2.00 o
  -5   1   7        1.42        1.92      1.71 o
  -4   1   7        3.56        4.22      1.55 o
  -3   1   7       11.49        2.68      1.92 o
  -2   1   7     2103.84     2229.09     19.02 o
  -1   1   7      873.10     1007.15      4.99 o
   0   1   7      661.38      730.50      4.66 o
   1   1   7     1045.50     1065.19      8.25 o
   2   1   7       90.62      110.68      8.52 o
   3   1   7        0.65        1.99      2.49 o
   4   1   7       28.18       36.23      2.72 o
   5   1   7       11.12       18.98      2.64 o
   6   1   7        3.15        1.46      2.24 o
   7   1   7       49.48       49.92      2.88 o
   8   1   7       51.24       52.21      2.90 o
  -9   2   7       14.39       17.28      2.50 o
  -8   2   7       14.26       21.03      2.27 o
  -7   2   7        0.33        2.41      2.98 o
  -6   2   7      978.33     1000.07     12.50 o
  -5   2   7      474.87      453.58      6.64 o
  -4   2   7       25.05       22.06      1.99 o
  -3   2   7       98.98       85.67      1.99 o
  -2   2   7       75.23       56.56      2.74 o
  -1   2   7        0.07        0.88      1.64 o
   0   2   7      703.73      677.35     13.13 o
   1   2   7        7.02        2.06      1.80 o
   2   2   7     2006.97     2010.78     19.09 o
   3   2   7      754.57      759.12     28.95 o
   4   2   7      184.26      180.75      4.14 o
   5   2   7      602.08      614.90     12.58 o
   6   2   7       41.93       39.75      2.56 o
   7   2   7        0.38        0.92      2.40 o
   8   2   7        2.00        1.22      3.40 o
  -8   3   7       73.36       69.54      3.23 o
  -7   3   7       25.36       21.77      2.02 o
  -6   3   7      108.96      116.65      2.54 o
  -5   3   7      286.98      308.33      2.81 o
  -4   3   7       82.39       81.14      2.28 o
  -3   3   7     1096.05     1140.51     11.99 o
  -2   3   7       47.50       46.51      1.98 o
  -1   3   7      572.66      621.09      6.55 o
   0   3   7     1896.46     1878.56      7.66 o
   1   3   7      203.89      222.06      4.92 o
   2   3   7     6733.06    12438.51  11190.88 o
   3   3   7       10.27        8.50      3.28 o
   4   3   7        0.45       10.15      9.48 o
   5   3   7      111.73      112.48      4.31 o
   6   3   7       63.72       64.58      3.77 o
   7   3   7      142.43      148.91      9.13 o
   8   3   7       10.33       11.03      4.14 o
  -8   4   7       45.62       52.66      2.54 o
  -7   4   7      119.61      109.29      4.11 o
  -6   4   7       51.15       62.33      2.19 o
  -5   4   7      751.20      711.12      9.59 o
  -4   4   7       73.30       70.97      2.24 o
  -3   4   7       99.04       90.60      2.74 o
  -2   4   7       44.45       47.53      1.94 o
  -1   4   7        5.26        2.68      1.82 o
   0   4   7     1737.13     1617.96     16.66 o
   1   4   7      168.01      193.18      2.69 o
   2   4   7     1153.42     1120.92      8.26 o
   3   4   7      398.54      393.00      4.37 o
   4   4   7      189.25      176.64      7.24 o
   5   4   7      168.72      162.46      3.56 o
   6   4   7        3.18        4.55      2.87 o
   7   4   7       26.79       24.10      3.31 o
   8   4   7        2.78        3.40      3.38 o
  -8   5   7       32.91       37.37      2.80 o
  -7   5   7       41.09       38.26      2.68 o
  -6   5   7       57.23       44.30      2.16 o
  -5   5   7      673.68      668.99      8.57 o
  -4   5   7        1.04        3.67      1.89 o
  -3   5   7      734.17      752.97     12.83 o
  -2   5   7      283.43      317.16      7.07 o
  -1   5   7      160.08      174.92      2.41 o
   0   5   7      930.99      919.99     10.99 o
   1   5   7       96.06       98.40      2.57 o
   2   5   7     1951.71     1843.47     33.96 o
   3   5   7       14.97       14.19      3.28 o
   4   5   7       33.82       30.25      3.62 o
   5   5   7        0.32        3.62      2.44 o
   6   5   7       15.46       22.16      3.06 o
   7   5   7      177.53      193.43      5.34 o
   8   5   7        9.62       14.47      4.39 o
  -7   6   7        0.62        2.50      2.76 o
  -6   6   7      117.35      117.62      2.62 o
  -5   6   7      123.40      128.79      4.00 o
  -4   6   7       85.85       79.34      2.02 o
  -3   6   7      373.33      364.33      6.37 o
  -2   6   7      406.22      412.36     10.89 o
  -1   6   7      472.81      458.99      4.33 o
   0   6   7      665.92      576.02      9.06 o
   1   6   7      276.91      270.25      4.00 o
   2   6   7       77.45       83.57      2.43 o
   3   6   7      124.55      125.29      3.17 o
   4   6   7       16.41       14.47      2.87 o
   5   6   7      156.09      166.96      4.14 o
   6   6   7        0.17       -1.13      3.77 o
   7   6   7       23.65       21.79      3.38 o
  -7   7   7        0.38        3.51      2.58 o
  -6   7   7       10.76       16.20      2.41 o
  -5   7   7      148.00      141.45      2.60 o
  -4   7   7       19.56       15.92      2.98 o
  -3   7   7      113.65      115.24      2.52 o
  -2   7   7       42.22       41.18      2.49 o
  -1   7   7      157.04      145.82      2.72 o
   0   7   7       22.72       25.08      1.98 o
   1   7   7      423.38      425.06     10.79 o
   2   7   7      384.31      376.98      3.60 o
   3   7   7       32.14       29.11      2.44 o
   4   7   7       14.64       14.65      3.66 o
   5   7   7       21.12       19.97      2.93 o
   6   7   7        1.91        4.93      3.38 o
   7   7   7       50.74       48.69      4.63 o
  -6   8   7        4.10        4.99      2.58 o
  -5   8   7       18.08       17.06      2.08 o
  -4   8   7        3.17        4.90      2.34 o
  -3   8   7       72.88       75.71      3.93 o
  -2   8   7      159.21      157.34      4.08 o
  -1   8   7       33.04       38.12      2.09 o
   0   8   7       34.45       37.99      2.09 o
   1   8   7        1.64        2.94      2.45 o
   2   8   7        0.38        1.47      2.17 o
   3   8   7       16.58       17.09      2.13 o
   4   8   7      105.69      103.27      3.38 o
   5   8   7       41.73       40.84      8.61 o
   6   8   7        0.06        2.58      4.14 o
  -6   9   7        2.67        3.33      3.01 o
  -5   9   7       14.37       16.57      2.93 o
  -4   9   7       11.51        9.76      2.21 o
  -3   9   7      101.67      103.86      3.03 o
  -2   9   7       23.42       21.49      2.44 o
  -1   9   7        0.96        4.96      2.54 o
   0   9   7       60.51       60.96      2.27 o
   1   9   7       33.76       35.01      2.18 o
   2   9   7      115.01      119.23      4.97 o
   3   9   7        1.05        1.26      2.34 o
   4   9   7        1.24        2.79      2.99 o
   5   9   7        5.18        6.45      3.38 o
  -4  10   7        0.08        0.17      2.36 o
  -3  10   7       11.59       10.47      2.58 o
  -2  10   7        9.75        8.53      2.21 o
  -1  10   7       41.61       45.28      3.02 o
   0  10   7       39.06       42.36      3.19 o
   1  10   7       20.83       21.43      2.25 o
   2  10   7       16.13       19.81      2.79 o
   3  10   7        0.05        3.10      2.94 o
   4  10   7        2.56        4.14      2.62 o
  -3  11   7        2.77        5.31      2.65 o
  -2  11   7        0.66       -0.07      2.39 o
  -1  11   7       10.62       11.85      2.26 o
   0  11   7       33.33       35.23      2.68 o
   1  11   7       62.93       62.59      3.06 o
   2  11   7       19.27       22.26      3.05 o
   3  11   7       16.30       18.14      3.21 o
  -9   0   8       21.69       23.76      3.63 o
  -8   0   8      343.76      319.58     19.99 o
  -7   0   8       23.92       44.59      8.61 o
  -6   0   8        8.30        9.53      2.80 o
  -5   0   8      121.62      136.65      3.90 o
  -4   0   8      807.35      796.41      5.51 o
  -3   0   8       41.19       19.35      2.19 o
  -2   0   8      115.28      141.58      8.96 o
  -1   0   8      721.68      779.14      8.27 o
   0   0   8      658.66      641.06      8.61 o
   1   0   8     4580.81     4706.01     58.58 o
   2   0   8     1761.26     1622.88     28.60 o
   3   0   8      176.85      175.07      7.93 o
   4   0   8     5068.19     4982.41    105.62 o
   5   0   8      389.29      396.26     11.37 o
   6   0   8      153.02      151.41      4.86 o
   7   0   8        3.47        2.41      3.66 o
   8   0   8       85.72       94.19      4.75 o
  -9   1   8        1.70        1.57      2.11 o
  -8   1   8        0.13        1.76      2.07 o
  -7   1   8      254.27      238.17      7.05 o
  -6   1   8      168.26      184.12      5.47 o
  -5   1   8        0.24        3.88      1.82 o
  -4   1   8       19.75       15.95      1.66 o
  -3   1   8     2288.92     2343.44     13.03 o
  -2   1   8      184.01      224.09      3.93 o
  -1   1   8     4398.08     4300.31     19.30 o
   0   1   8     3052.65     3096.90     41.93 o
   1   1   8      237.21      209.17      3.01 o
   2   1   8     1381.99     1454.49     23.00 o
   3   1   8      385.96      349.24      5.72 o
   4   1   8        4.80        2.41      2.28 o
   5   1   8     1486.00     1497.25     20.70 o
   6   1   8      120.77      125.58      3.39 o
   7   1   8       13.19       18.60      2.81 o
   8   1   8        0.02       -0.28      3.10 o
  -9   2   8       16.72       14.93      2.68 o
  -8   2   8        6.28        4.94      2.27 o
  -7   2   8        6.31        6.23      2.34 o
  -6   2   8       30.39       25.43      2.34 o
  -5   2   8        2.20        2.54      1.84 o
  -4   2   8      526.76      510.35      7.96 o
  -3   2   8     2328.51     2417.49     43.77 o
  -2   2   8       94.21       95.22      1.99 o
  -1   2   8     3879.87     4117.15     19.50 o
   0   2   8       29.60       34.29      2.10 o
   1   2   8     1037.66     1036.57     14.38 o
   2   2   8     1094.61     1046.66     24.77 o
   3   2   8      390.08      368.51     13.09 o
   4   2   8      257.29      218.41      3.88 o
   5   2   8       76.67       85.05      4.82 o
   6   2   8       11.37       17.34      2.80 o
   7   2   8       82.75       79.19      4.14 o
   8   2   8        0.80        1.82      3.31 o
  -8   3   8        8.08        5.87      1.98 o
  -7   3   8       23.67       23.26      2.37 o
  -6   3   8      538.16      509.56      9.00 o
  -5   3   8       34.65       30.07      1.84 o
  -4   3   8      103.10       94.56      1.90 o
  -3   3   8       30.03       38.25      1.86 o
  -2   3   8      598.28      621.12      6.02 o
  -1   3   8      101.92       69.13      5.28 o
   0   3   8     3040.35     3309.93     41.78 o
   1   3   8     2728.07     2848.69      8.25 o
   2   3   8        5.94        3.86      2.57 o
   3   3   8      997.05     1050.58      6.32 o
   4   3   8      287.30      298.29      7.93 o
   5   3   8      290.14      266.90      4.50 o
   6   3   8      392.16      378.90     14.99 o
   7   3   8       10.51        5.35      3.12 o
   8   3   8        1.95        1.90      2.79 o
  -8   4   8       10.35        9.27      2.62 o
  -7   4   8       17.84       16.90      2.02 o
  -6   4   8        0.04        3.40      1.91 o
  -5   4   8       18.50       17.63      2.02 o
  -4   4   8       12.22       16.00      3.57 o
  -3   4   8      966.00      893.74     24.32 o
  -2   4   8        6.95        4.02      1.59 o
  -1   4   8     1711.46     1743.33     15.67 o
   0   4   8      196.11      243.02      4.00 o
   1   4   8      923.40      985.61     20.79 o
   2   4   8       21.18       23.95      2.30 o
   3   4   8      213.19      221.43      3.72 o
   4   4   8        2.37        2.76      3.45 o
   5   4   8        4.72        2.83      2.73 o
   6   4   8       55.98       70.09      4.65 o
   7   4   8       13.38       14.52      3.31 o
   8   4   8       21.99       24.53      3.63 o
  -8   5   8       11.81       13.76      2.41 o
  -7   5   8        9.58       10.21      2.34 o
  -6   5   8       31.79       29.67      1.98 o
  -5   5   8      286.61      292.57      4.73 o
  -4   5   8       46.32       51.01      2.11 o
  -3   5   8      103.39       99.87      2.45 o
  -2   5   8      776.03      769.79     16.58 o
  -1   5   8      663.94      684.04      7.52 o
   0   5   8      395.07      389.68      9.75 o
   1   5   8        6.41        5.57      1.82 o
   2   5   8      169.81      154.09      2.61 o
   3   5   8      236.44      238.35      5.86 o
   4   5   8        9.91        9.30      2.80 o
   5   5   8        6.31        5.43      2.80 o
   6   5   8        0.16       -0.90      4.65 o
   7   5   8        2.20        6.20      2.92 o
  -7   6   8        2.51        6.22      2.80 o
  -6   6   8        2.70        4.59      2.16 o
  -5   6   8      114.69      114.58      2.75 o
  -4   6   8        0.42        1.69      1.82 o
  -3   6   8       91.02       83.19      3.03 o
  -2   6   8       29.38       31.55      2.22 o
  -1   6   8       35.70       48.81      2.22 o
   0   6   8       17.18       25.72      1.89 o
   1   6   8      180.58      175.84      3.63 o
   2   6   8      184.27      162.32      3.63 o
   3   6   8        9.54        8.27      2.53 o
   4   6   8      191.36      185.42      8.27 o
   5   6   8      153.03      141.54      7.24 o
   6   6   8       74.45       80.87      3.38 o
   7   6   8        6.33        6.03      3.17 o
  -7   7   8        0.00       -1.11      2.39 o
  -6   7   8        1.88        0.56      2.41 o
  -5   7   8       33.32       29.98      2.11 o
  -4   7   8      102.00       93.49      2.58 o
  -3   7   8       29.23       29.04      1.91 o
  -2   7   8      135.05      124.79      2.19 o
  -1   7   8       79.12       84.25      2.93 o
   0   7   8      395.43      384.34      8.65 o
   1   7   8       52.23       48.90      2.25 o
   2   7   8       82.42       75.68      2.74 o
   3   7   8       11.17       14.45      2.36 o
   4   7   8      105.28       92.97      7.06 o
   5   7   8        1.95        3.27      3.90 o
   6   7   8       27.10       19.06      3.31 o
  -6   8   8        1.68        0.71      2.52 o
  -5   8   8        5.61        8.83      2.71 o
  -4   8   8       46.28       49.61      4.30 o
  -3   8   8      171.87      177.15      4.88 o
  -2   8   8        0.29        2.77      1.84 o
  -1   8   8      114.01      100.11      2.44 o
   0   8   8       44.96       44.43      2.34 o
   1   8   8        5.88        9.00      2.00 o
   2   8   8        1.12        2.98      2.19 o
   3   8   8        2.12        2.86      2.69 o
   4   8   8       44.23       41.00      3.12 o
   5   8   8        8.75        5.37      3.31 o
   6   8   8       16.13       15.36      3.62 o
  -5   9   8        0.12        0.83      2.21 o
  -4   9   8        6.84        3.59      2.23 o
  -3   9   8        1.75        2.86      2.02 o
  -2   9   8       24.14       26.51      2.41 o
  -1   9   8      163.00      156.94      4.38 o
   0   9   8      221.26      220.72      4.82 o
   1   9   8       10.51       11.44      2.16 o
   2   9   8        5.34        4.30      2.31 o
   3   9   8       71.26       70.60      2.72 o
   4   9   8       48.45       44.29      3.79 o
   5   9   8       66.07       50.56      7.24 o
  -4  10   8        7.00        7.81      2.21 o
  -3  10   8       53.74       51.37      2.37 o
  -2  10   8       10.61       14.71      2.49 o
  -1  10   8      153.82      150.58      2.69 o
   0  10   8        1.05        2.22      2.18 o
   1  10   8      106.60      101.24      2.84 o
   2  10   8      169.67      161.43      4.58 o
   3  10   8       32.00       33.26      2.75 o
   4  10   8        0.12        2.29      3.01 o
  -3  11   8        0.17        3.27      2.43 o
  -2  11   8        3.76        5.04      2.97 o
  -1  11   8       76.77       92.77      3.18 o
   0  11   8        8.57       13.75      2.41 o
   1  11   8       17.90       18.06      2.47 o
   2  11   8       24.85       25.52      2.79 o
  -9   1   9        0.64       -0.23      2.51 o
  -8   1   9       45.77       42.29      2.24 o
  -7   1   9       90.23       84.43      2.59 o
  -6   1   9       31.63       31.70      2.19 o
  -5   1   9       11.05       10.47      1.96 o
  -4   1   9        0.00        1.80      2.19 o
  -3   1   9       52.57       42.12      2.05 o
  -2   1   9       80.50       79.77      1.89 o
  -1   1   9      760.41      695.14     21.66 o
   0   1   9     3245.38     3504.12     17.71 o
   1   1   9      519.15      541.12      3.83 o
   2   1   9      662.33      665.74      9.00 o
   3   1   9      150.96      175.29      3.88 o
   4   1   9        0.60        2.92      2.13 o
   5   1   9        4.64        3.39      2.49 o
   6   1   9        1.89        2.59      2.66 o
   7   1   9       12.24       19.28      3.01 o
   8   1   9        0.06        1.67      3.16 o
  -8   2   9        5.17        3.24      2.23 o
  -7   2   9       78.95       85.04      2.61 o
  -6   2   9      336.63      357.40      5.53 o
  -5   2   9       90.06       80.92      2.24 o
  -4   2   9      286.82      273.21      5.52 o
  -3   2   9      323.27      369.77     16.87 o
  -2   2   9      400.16      419.34      3.00 o
  -1   2   9       67.21       62.76      5.39 o
   0   2   9     2413.74     2719.78     30.58 o
   1   2   9      297.53      280.03      4.08 o
   2   2   9      785.46      854.39      5.62 o
   3   2   9      325.42      377.32      8.75 o
   4   2   9       20.32       27.19      2.80 o
   5   2   9        0.58        3.79      3.41 o
   6   2   9      230.82      220.52      5.69 o
   7   2   9       67.02       65.50      4.14 o
   8   2   9       31.20       36.77      3.63 o
  -8   3   9        9.06        8.18      2.93 o
  -7   3   9      103.68      102.76      2.28 o
  -6   3   9      158.37      151.10      2.77 o
  -5   3   9        6.95       11.57      2.04 o
  -4   3   9       93.34       88.33      3.37 o
  -3   3   9      311.25      304.60      4.77 o
  -2   3   9        0.70       -1.07      1.94 o
  -1   3   9     1220.39     1232.44     20.94 o
   0   3   9      173.24      164.59      2.75 o
   1   3   9      235.60      238.13      3.19 o
   2   3   9      577.79      598.33     14.05 o
   3   3   9      149.53      165.57      7.58 o
   4   3   9     1680.34     1564.35     29.64 o
   5   3   9       16.54       15.75      2.80 o
   6   3   9       54.50       48.71      6.89 o
   7   3   9       13.83       14.74      3.79 o
   8   3   9        0.43        1.31      3.44 o
  -8   4   9        1.92        1.48      2.62 o
  -7   4   9       11.30        9.09      2.37 o
  -6   4   9       17.56       23.84      2.31 o
  -5   4   9      663.98      631.98     10.90 o
  -4   4   9      476.55      474.85     10.25 o
  -3   4   9     1848.40     1855.50     25.81 o
  -2   4   9      611.23      648.33      4.42 o
  -1   4   9     1611.29     1624.31     11.19 o
   0   4   9       45.69       54.02      1.78 o
   1   4   9      755.32      716.22      6.32 o
   2   4   9      488.19      414.19      5.07 o
   3   4   9      211.96      205.45      4.65 o
   4   4   9       51.94       58.34      3.96 o
   5   4   9       22.24       22.36      3.53 o
   6   4   9       81.75       88.60      3.38 o
   7   4   9       91.31      104.49      3.81 o
   8   4   9        0.46        2.93      4.14 o
  -8   5   9       68.98       67.74      2.94 o
  -7   5   9       50.26       48.87      2.21 o
  -6   5   9       85.74       94.90      3.38 o
  -5   5   9      161.76      169.79      2.44 o
  -4   5   9      159.73      140.30      2.20 o
  -3   5   9      574.77      575.95      9.29 o
  -2   5   9      664.25      629.25     11.54 o
  -1   5   9      146.30      123.77      2.35 o
   0   5   9       87.89      104.08      2.59 o
   1   5   9      115.70      108.79      2.43 o
   2   5   9      451.72      442.41      4.05 o
   3   5   9      160.15      165.87      4.48 o
   4   5   9      904.49      842.07     36.18 o
   5   5   9       65.44       52.51      2.79 o
   6   5   9        1.98        7.66      3.12 o
   7   5   9       38.59       41.56      4.26 o
  -7   6   9       22.22       24.38      2.38 o
  -6   6   9      148.71      151.04      5.57 o
  -5   6   9        1.84        0.81      1.86 o
  -4   6   9       47.81       51.22      1.93 o
  -3   6   9       80.07       70.11      2.06 o
  -2   6   9      106.89      102.35      2.08 o
  -1   6   9      192.37      188.99      3.73 o
   0   6   9       24.50       26.76      1.82 o
   1   6   9     1229.05     1214.79     14.82 o
   2   6   9     1119.53     1059.23     18.97 o
   3   6   9      233.78      242.22      8.61 o
   4   6   9       35.41       40.29      3.06 o
   5   6   9       21.22       23.37      2.87 o
   6   6   9       42.00       47.44      5.17 o
   7   6   9       46.10       50.28      4.48 o
  -7   7   9        0.02       -0.64      2.47 o
  -6   7   9       44.57       44.24      2.36 o
  -5   7   9       20.88       22.12      2.21 o
  -4   7   9       16.80       19.39      1.85 o
  -3   7   9      159.27      168.94      4.77 o
  -2   7   9       48.94       45.64      1.85 o
  -1   7   9      266.06      274.43      2.90 o
   0   7   9        0.62        1.39      1.91 o
   1   7   9      118.14      111.39      2.57 o
   2   7   9       41.45       39.01      2.11 o
   3   7   9       97.45       96.89      2.86 o
   4   7   9       28.42       34.90      3.45 o
   5   7   9        1.06        1.85      3.12 o
   6   7   9        0.01       -0.67      4.01 o
  -6   8   9       35.28       39.69      3.01 o
  -5   8   9        0.13        1.90      1.90 o
  -4   8   9       53.58       51.16      2.84 o
  -3   8   9       24.99       24.60      2.09 o
  -2   8   9        1.12        3.69      1.98 o
  -1   8   9        3.57        7.71      2.26 o
   0   8   9       32.72       37.72      2.34 o
   1   8   9      115.17      118.60      3.43 o
   2   8   9       74.00       79.07      2.46 o
   3   8   9        6.16        6.86      2.15 o
   4   8   9        0.49        2.18      3.12 o
   5   8   9       10.34       12.20      3.38 o
   6   8   9       36.32       30.73      4.31 o
  -5   9   9        0.68        3.40      2.68 o
  -4   9   9        3.73        2.33      2.11 o
  -3   9   9       16.09       19.09      2.44 o
  -2   9   9       40.75       39.39      2.13 o
  -1   9   9       23.76       31.30      2.49 o
   0   9   9        0.90        0.85      2.11 o
   1   9   9       27.27       25.92      2.41 o
   2   9   9       14.75       15.25      2.41 o
   3   9   9      100.58       94.92      6.32 o
   4   9   9       55.51       52.46      3.56 o
   5   9   9        2.29        3.79      2.92 o
  -4  10   9        5.79        8.22      2.39 o
  -3  10   9       46.32       43.07      3.28 o
  -2  10   9        4.00        5.57      1.93 o
  -1  10   9        2.79        2.62      2.49 o
   0  10   9       10.14        8.79      2.76 o
   1  10   9        7.33        7.61      2.05 o
   2  10   9        0.01       -0.82      2.36 o
   3  10   9        0.10        2.06      2.47 o
   4  10   9        1.10        4.34      4.26 o
  -2  11   9        0.58        0.57      2.28 o
  -1  11   9        0.66        2.22      2.23 o
   0  11   9       18.50       15.85      2.68 o
   1  11   9        2.10        3.40      2.39 o
   2  11   9        0.16        3.47      3.06 o
  -8   0  10        0.10        3.45      3.90 o
  -7   0  10       80.96      100.48      3.31 o
  -6   0  10      132.22      119.62      7.41 o
  -5   0  10      178.97      169.72      3.90 o
  -4   0  10      104.83      125.11      3.66 o
  -3   0  10      138.01      146.83      2.92 o
  -2   0  10      118.08       92.23      2.68 o
  -1   0  10      187.23      139.80      2.93 o
   0   0  10     1458.34     1438.13     37.04 o
   1   0  10       62.58       73.85      2.76 o
   2   0  10      198.91      210.61      4.14 o
   3   0  10     1110.61     1096.00     25.16 o
   4   0  10     2022.75     1966.94     60.13 o
   5   0  10       17.60       13.21      3.53 o
   6   0  10      365.28      383.03      5.85 o
   7   0  10       66.25       64.27      4.14 o
   8   0  10       17.00       20.04      4.26 o
  -8   1  10        0.10        2.72      2.27 o
  -7   1  10       25.24       21.92      2.00 o
  -6   1  10        1.24        0.56      2.00 o
  -5   1  10       55.78       49.82      2.35 o
  -4   1  10     1808.86     1789.08     23.29 o
  -3   1  10      388.92      389.55      3.00 o
  -2   1  10      105.72      104.34      1.97 o
  -1   1  10      499.24      476.61      3.27 o
   0   1  10       64.63       55.42      2.08 o
   1   1  10      670.59      588.99      5.47 o
   2   1  10       11.91        5.03      1.83 o
   3   1  10     1046.66     1018.94     19.09 o
   4   1  10       28.92       31.21      2.72 o
   5   1  10      146.83      148.29      3.36 o
   6   1  10       15.90       16.28      2.89 o
   7   1  10       18.00       18.67      3.13 o
   8   1  10       18.07       17.63      3.51 o
  -8   2  10        4.20        7.75      2.49 o
  -7   2  10       30.28       38.05      2.31 o
  -6   2  10       96.00       88.91      2.52 o
  -5   2  10      112.07      112.06      2.16 o
  -4   2  10      133.65      138.28      2.17 o
  -3   2  10       88.62      104.35      3.43 o
  -2   2  10      417.73      358.16      2.86 o
  -1   2  10     9612.32     9778.33    141.56 o
   0   2  10       41.89       47.57      2.13 o
   1   2  10        0.14        2.58      1.92 o
   2   2  10        0.70        2.09      1.82 o
   3   2  10      187.58      191.33      4.82 o
   4   2  10      128.12      118.94      3.17 o
   5   2  10      239.81      230.94      7.75 o
   6   2  10      364.50      371.73     12.58 o
   7   2  10       11.48       13.27      3.90 o
   8   2  10       32.03       33.95      4.39 o
  -8   3  10        9.07        6.75      2.21 o
  -7   3  10        4.84        6.44      2.18 o
  -6   3  10      134.16      134.35      2.37 o
  -5   3  10       25.29       26.86      2.17 o
  -4   3  10      379.37      364.08      3.53 o
  -3   3  10        0.03        1.24      1.66 o
  -2   3  10     1058.27     1031.49     33.76 o
  -1   3  10       88.99      115.84      2.27 o
   0   3  10      317.16      350.91      3.51 o
   1   3  10      431.23      446.80      5.42 o
   2   3  10      519.68      522.66      8.18 o
   3   3  10      518.50      498.41      4.61 o
   4   3  10       46.97       42.09      3.66 o
   5   3  10        8.32       12.26      2.98 o
   6   3  10      132.30      115.36      5.17 o
   7   3  10        1.58        4.82      3.90 o
   8   3  10       33.60       26.73      4.39 o
  -8   4  10       11.82       13.35      2.31 o
  -7   4  10       55.32       53.45      2.36 o
  -6   4  10        8.85        5.76      2.00 o
  -5   4  10      155.79      157.82      2.34 o
  -4   4  10       39.16       41.05      2.11 o
  -3   4  10      158.48      146.79      2.24 o
  -2   4  10      301.56      267.45      7.12 o
  -1   4  10      578.32      591.86      9.70 o
   0   4  10       22.63       25.29      2.97 o
   1   4  10      158.88      150.85      2.60 o
   2   4  10       95.90      101.77      2.57 o
   3   4  10      454.53      451.71      4.46 o
   4   4  10        9.56        9.13      2.44 o
   5   4  10        2.41        4.27      3.53 o
   6   4  10        7.70        6.52      2.92 o
   7   4  10       26.25       23.50      4.14 o
  -8   5  10        0.08        0.84      2.28 o
  -7   5  10        1.91        5.65      2.08 o
  -6   5  10        1.28        3.09      2.11 o
  -5   5  10        8.36        7.35      1.89 o
  -4   5  10      438.25      404.74     10.30 o
  -3   5  10       40.33       36.85      2.20 o
  -2   5  10        3.15        4.84      2.19 o
  -1   5  10       97.69      106.47      2.54 o
   0   5  10       13.15        6.70      1.82 o
   1   5  10        9.78       10.76      1.98 o
   2   5  10       61.16       61.92      2.51 o
   3   5  10        0.25        1.67      3.79 o
   4   5  10      313.57      290.43     17.57 o
   5   5  10       60.07       73.75      2.92 o
   6   5  10        0.01       -5.05      3.12 o
   7   5  10        9.27       10.15      3.56 o
  -7   6  10        0.00        2.62      2.42 o
  -6   6  10        0.79        1.32      2.16 o
  -5   6  10        0.07        1.32      2.19 o
  -4   6  10       63.07       68.24      2.31 o
  -3   6  10      732.71      689.98      8.98 o
  -2   6  10        7.37        9.46      1.76 o
  -1   6  10       63.57       62.09      2.37 o
   0   6  10      429.42      434.58     13.23 o
   1   6  10      128.52      128.67      4.42 o
   2   6  10      222.53      212.54      2.96 o
   3   6  10        0.02        1.38      2.87 o
   4   6  10        2.06        4.74      2.80 o
   5   6  10        2.16        6.03      3.66 o
   6   6  10        4.00        5.17      3.31 o
   7   6  10        0.26        1.87      3.79 o
  -7   7  10        0.03        3.00      2.43 o
  -6   7  10        6.75        9.30      2.52 o
  -5   7  10        0.04       -2.59      2.34 o
  -4   7  10      228.90      217.89      2.45 o
  -3   7  10        0.03        1.63      2.40 o
  -2   7  10       30.03       27.08      2.04 o
  -1   7  10       13.67       10.81      1.84 o
   0   7  10      285.96      276.66      6.07 o
   1   7  10       22.69       23.99      2.45 o
   2   7  10       49.96       46.79      2.31 o
   3   7  10       12.44       11.64      2.22 o
   4   7  10        1.79        3.86      2.98 o
   5   7  10        0.63        4.12      3.12 o
   6   7  10        9.56       11.03      2.92 o
  -6   8  10        8.00       12.79      2.36 o
  -5   8  10       14.27       14.09      2.52 o
  -4   8  10        0.99        4.97      3.11 o
  -3   8  10        2.63        4.82      2.29 o
  -2   8  10       56.97       68.59      2.37 o
  -1   8  10       81.50       90.59      2.27 o
   0   8  10        9.13       11.63      2.00 o
   1   8  10        0.04        2.26      2.28 o
   2   8  10       13.02       13.90      2.22 o
   3   8  10       80.58       79.29      3.18 o
   4   8  10       85.26       89.81      3.56 o
   5   8  10        0.14        4.76      3.38 o
  -5   9  10        5.24        6.72      2.62 o
  -4   9  10      153.07      165.56      3.78 o
  -3   9  10       17.89       23.53      2.84 o
  -2   9  10       16.00       16.24      2.18 o
  -1   9  10        0.95        0.52      2.16 o
   0   9  10        8.44       10.37      2.18 o
   1   9  10      197.76      198.61      2.79 o
   2   9  10       88.71       85.17      2.72 o
   3   9  10        0.01        3.20      2.92 o
   4   9  10        6.84        7.06      2.92 o
   5   9  10       34.22       29.14      4.82 o
  -4  10  10        4.31        2.42      2.76 o
  -3  10  10       10.35       10.30      2.39 o
  -2  10  10       42.05       41.98      2.65 o
  -1  10  10       72.59       74.76      2.64 o
   0  10  10       19.14       17.67      2.52 o
   1  10  10       63.49       66.80      2.76 o
   2  10  10       21.97       23.25      2.61 o
   3  10  10       22.48       21.53      2.57 o
  -2  11  10       23.97       24.21      3.14 o
  -1  11  10        0.02        3.24      2.65 o
   0  11  10        0.34        3.94      2.65 o
   1  11  10       97.67       95.53      4.48 o
  -8   1  11        9.61        4.37      3.31 o
  -7   1  11       16.94       21.62      2.21 o
  -6   1  11      311.52      283.34      2.87 o
  -5   1  11      182.33      176.06      4.88 o
  -4   1  11      152.81      154.45      2.79 o
  -3   1  11       19.43       22.38      1.80 o
  -2   1  11      445.08      465.10      5.01 o
  -1   1  11        1.52        5.42      1.95 o
   0   1  11       59.78       60.58      2.12 o
   1   1  11       60.48       57.25      2.10 o
   2   1  11        5.27       10.54      2.19 o
   3   1  11       22.44       21.61      2.29 o
   4   1  11        1.30        2.98      2.16 o
   5   1  11        4.21        5.18      2.77 o
   6   1  11      320.92      329.06      4.37 o
   7   1  11       14.98       14.10      3.22 o
   8   1  11       12.71       10.37      3.85 o
  -8   2  11       18.89       19.40      2.62 o
  -7   2  11       77.11       79.49      3.93 o
  -6   2  11        0.25        3.30      2.07 o
  -5   2  11        1.90        3.27      1.96 o
  -4   2  11       73.89       76.91      2.13 o
  -3   2  11       12.37       14.04      1.95 o
  -2   2  11        3.57       10.53      1.92 o
  -1   2  11      731.05      802.96      6.02 o
   0   2  11       67.13       58.72      1.99 o
   1   2  11     1160.81     1156.95      8.74 o
   2   2  11      711.26      691.49      4.44 o
   3   2  11      194.38      194.81      3.40 o
   4   2  11        2.32        3.88      2.98 o
   5   2  11       87.94       82.04      3.90 o
   6   2  11       42.02       40.06      3.31 o
   7   2  11       17.31       18.29      4.01 o
   8   2  11       15.71       14.45      3.70 o
  -8   3  11        4.44        5.45      2.36 o
  -7   3  11       61.50       68.01      2.24 o
  -6   3  11      256.14      235.21      6.61 o
  -5   3  11      339.96      336.33      6.17 o
  -4   3  11      559.50      549.99      6.22 o
  -3   3  11        5.60        4.72      2.10 o
  -2   3  11       59.22       50.65      1.76 o
  -1   3  11       71.59       69.46      2.84 o
   0   3  11      126.69      115.54      2.09 o
   1   3  11     1420.27     1477.51     26.92 o
   2   3  11      269.02      284.11      3.36 o
   3   3  11        7.63        8.82      2.73 o
   4   3  11      199.13      192.41      4.82 o
   5   3  11       13.73       19.15      2.80 o
   6   3  11       84.12       85.82      4.14 o
   7   3  11       31.31       37.50      4.26 o
  -8   4  11        3.43        6.06      2.65 o
  -7   4  11       26.83       32.00      2.34 o
  -6   4  11        0.91        0.04      1.96 o
  -5   4  11        0.36        0.34      2.37 o
  -4   4  11       63.83       61.36      2.13 o
  -3   4  11        0.03        1.79      1.98 o
  -2   4  11     1205.35     1194.94     19.60 o
  -1   4  11      162.59      151.66      3.43 o
   0   4  11       27.28       24.94      1.71 o
   1   4  11     1005.22      982.67      6.66 o
   2   4  11      120.78      132.42      3.03 o
   3   4  11     1906.97     1837.22     49.97 o
   4   4  11      125.73      110.72      5.34 o
   5   4  11        0.10        2.33      2.80 o
   6   4  11       24.07       25.17      3.90 o
   7   4  11       37.34       36.02      3.38 o
  -7   5  11       23.85       30.69      2.19 o
  -6   5  11       43.74       44.82      2.34 o
  -5   5  11        9.25        8.28      1.89 o
  -4   5  11       64.63       63.68      2.02 o
  -3   5  11        8.69       11.59      2.42 o
  -2   5  11        5.90        3.25      2.10 o
  -1   5  11       44.85       42.01      3.82 o
   0   5  11      941.83      895.81      4.21 o
   1   5  11     2196.99     2148.51     39.19 o
   2   5  11      146.67      147.95      3.18 o
   3   5  11       31.77       32.43      2.68 o
   4   5  11        1.67        6.27      2.87 o
   5   5  11       33.68       34.53      4.31 o
   6   5  11      107.00      109.26      4.65 o
   7   5  11        4.78        3.58      3.44 o
  -7   6  11       22.72       21.56      2.41 o
  -6   6  11       19.93       19.10      2.28 o
  -5   6  11       25.86       19.16      1.96 o
  -4   6  11      206.38      226.00      3.61 o
  -3   6  11      200.16      194.42      3.68 o
  -2   6  11      352.11      344.89      6.62 o
  -1   6  11        0.11        0.22      2.04 o
   0   6  11      101.31      105.29      2.28 o
   1   6  11       31.67       29.59      2.22 o
   2   6  11       91.29       82.79      2.41 o
   3   6  11      100.31      107.85      7.58 o
   4   6  11      107.29      102.70      4.31 o
   5   6  11        0.35        1.42      3.06 o
   6   6  11       11.17       14.30      4.14 o
  -6   7  11       12.56       13.48      2.36 o
  -5   7  11       62.80       63.45      2.40 o
  -4   7  11        1.10        6.05      2.37 o
  -3   7  11       62.64       53.60      2.02 o
  -2   7  11       63.93       59.59      2.34 o
  -1   7  11       48.64       51.40      2.02 o
   0   7  11      577.25      614.09     10.20 o
   1   7  11      441.40      434.30      7.56 o
   2   7  11      107.93      108.30      4.13 o
   3   7  11       15.72       18.90      2.78 o
   4   7  11       30.25       24.98      2.87 o
   5   7  11       18.24       15.85      2.68 o
   6   7  11       39.18       33.30      3.17 o
  -6   8  11        0.01        4.32      2.28 o
  -5   8  11       35.50       35.54      2.11 o
  -4   8  11        0.15        1.04      2.06 o
  -3   8  11       34.60       33.15      2.25 o
  -2   8  11       35.44       40.58      2.18 o
  -1   8  11        0.23        1.57      1.78 o
   0   8  11        6.06        7.17      1.86 o
   1   8  11       27.23       24.93      2.25 o
   2   8  11       62.10       61.18      2.49 o
   3   8  11      182.01      184.10      5.02 o
   4   8  11       35.57       31.64      3.38 o
   5   8  11        0.35        3.23      3.56 o
  -5   9  11        3.33        4.41      2.39 o
  -4   9  11       21.92       18.66      2.64 o
  -3   9  11        0.35        2.24      2.44 o
  -2   9  11       14.85       12.10      2.27 o
  -1   9  11       22.10       20.70      2.21 o
   0   9  11        2.81        8.30      2.16 o
   1   9  11       21.39       23.82      2.25 o
   2   9  11        2.62        2.99      2.41 o
   3   9  11       15.73       17.38      2.78 o
   4   9  11       11.52       15.07      3.38 o
  -3  10  11        0.52        2.96      2.55 o
  -2  10  11       22.75       23.21      2.39 o
  -1  10  11       64.11       64.63      2.39 o
   0  10  11        1.73       -0.82      2.58 o
   1  10  11        0.22        2.75      2.36 o
   2  10  11       18.73       18.60      2.50 o
   3  10  11       22.86       24.63      2.68 o
  -1  11  11       30.30       31.99      3.23 o
   0  11  11        6.14        5.82      2.54 o
  -8   0  12        0.73        4.48      3.45 o
  -7   0  12       99.26       79.95      3.56 o
  -6   0  12        0.02        3.03      2.87 o
  -5   0  12      863.37      833.25      6.03 o
  -4   0  12       40.17       40.38      2.73 o
  -3   0  12      584.57      587.20      4.39 o
  -2   0  12     1719.87     1800.79     21.71 o
  -1   0  12     1639.87     1688.31      7.43 o
   0   0  12        4.73       60.04     33.77 o
   1   0  12      516.96      561.98     20.68 o
   2   0  12      423.72      447.20     14.99 o
   3   0  12      315.07      341.61      6.89 o
   4   0  12       18.04       19.63      3.28 o
   5   0  12       17.75       21.65      3.66 o
   6   0  12       31.87       29.89      3.90 o
   7   0  12       23.78       17.66      4.55 o
   8   0  12        3.19        3.50      4.80 o
  -8   1  12        5.76        7.80      2.32 o
  -7   1  12       82.61       76.10      3.31 o
  -6   1  12      123.11      121.07      4.90 o
  -5   1  12        1.29        4.44      2.38 o
  -4   1  12       59.40       52.35      1.96 o
  -3   1  12       50.88       48.97      1.96 o
  -2   1  12     3809.93     3816.07     31.88 o
  -1   1  12       50.10       60.10      2.14 o
   0   1  12      455.08      455.78      9.31 o
   1   1  12       30.24       40.08      6.75 o
   2   1  12      474.57      486.66      6.84 o
   3   1  12       21.18       18.64      2.41 o
   4   1  12        7.13        4.74      2.49 o
   5   1  12     1372.18     1379.26     23.08 o
   6   1  12        2.64        2.93      2.87 o
   7   1  12       16.87       19.80      3.53 o
   8   1  12        0.51        1.42      4.26 o
  -8   2  12       17.43       17.32      2.21 o
  -7   2  12        3.51        4.88      2.06 o
  -6   2  12       28.22       25.78      2.54 o
  -5   2  12      493.42      488.98      4.73 o
  -4   2  12      347.57      353.83      7.41 o
  -3   2  12      123.41      115.82      2.13 o
  -2   2  12      913.44      944.17     16.26 o
  -1   2  12       49.68       42.00      2.14 o
   0   2  12      618.41      555.53     11.87 o
   1   2  12      378.52      387.08      3.88 o
   2   2  12      163.57      160.56      2.61 o
   3   2  12      146.30      150.78      2.94 o
   4   2  12      141.53      141.56      3.15 o
   5   2  12       54.87       63.07      4.14 o
   6   2  12       49.21       41.61      3.90 o
   7   2  12       55.88       57.90      3.70 o
  -8   3  12        1.15        2.66      2.45 o
  -7   3  12      210.44      192.32      3.18 o
  -6   3  12       30.45       30.67      2.02 o
  -5   3  12        6.36        5.76      1.98 o
  -4   3  12      402.82      380.31      7.06 o
  -3   3  12      591.03      616.92     12.93 o
  -2   3  12      247.69      259.05      5.22 o
  -1   3  12      385.27      377.43      4.48 o
   0   3  12      259.93      249.57      3.16 o
   1   3  12       33.05       40.27      2.40 o
   2   3  12      130.29      136.50      3.52 o
   3   3  12      163.05      177.27      3.63 o
   4   3  12      109.57       98.58      3.77 o
   5   3  12      354.59      341.66      4.99 o
   6   3  12        9.71       10.68      3.06 o
   7   3  12       16.28       16.24      4.14 o
  -8   4  12        0.23        0.53      2.97 o
  -7   4  12       27.22       25.43      2.55 o
  -6   4  12        0.21       -0.94      1.91 o
  -5   4  12      153.30      145.70      3.23 o
  -4   4  12       43.48       51.08      2.28 o
  -3   4  12      336.40      335.99      5.17 o
  -2   4  12       23.14       28.20      2.36 o
  -1   4  12        1.24        4.22      1.78 o
   0   4  12      641.16      640.96     12.34 o
   1   4  12       13.52       13.86      2.04 o
   2   4  12      236.97      251.32      3.10 o
   3   4  12      192.26      192.69      3.45 o
   4   4  12       10.84        6.08      3.28 o
   5   4  12       87.51       92.71      3.38 o
   6   4  12        4.12        1.77      3.12 o
   7   4  12        1.92        2.06      3.38 o
  -7   5  12        7.42        4.94      2.32 o
  -6   5  12        3.26        5.69      1.90 o
  -5   5  12        1.69        2.86      1.98 o
  -4   5  12       67.98       67.59      2.67 o
  -3   5  12      157.02      139.35      5.32 o
  -2   5  12      462.91      457.55      7.04 o
  -1   5  12       32.23       34.07      1.89 o
   0   5  12        0.03        1.91      2.07 o
   1   5  12       53.60       61.29      2.34 o
   2   5  12      111.92      110.02      3.03 o
   3   5  12       82.73       89.89      3.77 o
   4   5  12       12.79       12.29      2.76 o
   5   5  12       21.19       23.89      2.79 o
   6   5  12       11.52       13.96      3.90 o
   7   5  12       36.23       38.17      3.63 o
  -7   6  12        0.29        0.69      2.07 o
  -6   6  12        0.74        2.63      2.14 o
  -5   6  12       12.23       14.86      2.22 o
  -4   6  12      107.06      109.32      2.62 o
  -3   6  12       42.79       49.90      3.07 o
  -2   6  12       11.72       14.87      2.19 o
  -1   6  12      152.36      140.82      3.62 o
   0   6  12       48.25       47.69      2.09 o
   1   6  12        0.68        1.69      2.13 o
   2   6  12        5.69        6.13      2.52 o
   3   6  12       11.55        9.43      3.62 o
   4   6  12       72.78       74.19      3.77 o
   5   6  12        7.93        2.74      3.12 o
   6   6  12       21.66       23.07      4.14 o
  -6   7  12       10.39       11.18      2.84 o
  -5   7  12       30.89       33.20      2.29 o
  -4   7  12       46.84       50.63      2.53 o
  -3   7  12        0.04        1.79      2.03 o
  -2   7  12      152.60      166.76      2.93 o
  -1   7  12       36.87       35.42      2.00 o
   0   7  12        3.29        4.71      2.00 o
   1   7  12       12.05       14.97      2.48 o
   2   7  12        0.04        3.28      2.07 o
   3   7  12       81.79       84.36      7.24 o
   4   7  12        1.01        2.76      2.87 o
   5   7  12        9.40        6.89      2.92 o
   6   7  12        0.00        2.26      5.17 o
  -5   8  12        4.35        7.07      2.39 o
  -4   8  12        0.11        0.70      2.44 o
  -3   8  12       39.60       37.05      2.25 o
  -2   8  12        2.91        3.80      2.31 o
  -1   8  12        5.44        3.85      1.80 o
   0   8  12       38.16       44.92      2.41 o
   1   8  12       55.55       56.91      2.43 o
   2   8  12        7.47        7.66      2.26 o
   3   8  12        0.29        2.99      2.58 o
   4   8  12        7.40       10.85      2.92 o
   5   8  12        6.16        6.75      3.44 o
  -4   9  12       37.47       37.60      3.09 o
  -3   9  12       18.93       17.84      2.29 o
  -2   9  12      159.44      167.30      3.53 o
  -1   9  12       45.08       50.20      2.80 o
   0   9  12       11.84       11.45      1.98 o
   1   9  12       18.54       20.32      2.27 o
   2   9  12        0.18        2.85      2.43 o
   3   9  12       52.82       61.97      3.58 o
   4   9  12        2.70        4.84      3.04 o
  -3  10  12        1.35        3.24      2.70 o
  -2  10  12        2.92        3.09      2.80 o
  -1  10  12       17.44       21.26      2.41 o
   0  10  12       73.95       74.08      2.63 o
   1  10  12       42.82       44.56      2.68 o
   2  10  12        1.80        1.31      2.67 o
  -8   1  13        7.12       10.10      2.42 o
  -7   1  13       18.91       17.62      2.45 o
  -6   1  13        8.10       10.11      2.98 o
  -5   1  13       67.20       70.38      2.34 o
  -4   1  13       95.30       85.91      2.02 o
  -3   1  13       27.78       28.89      1.63 o
  -2   1  13      114.78      126.18      2.07 o
  -1   1  13      201.09      204.83      2.51 o
   0   1  13     1208.38     1290.75     17.04 o
   1   1  13        9.39        9.76      1.78 o
   2   1  13       52.07       47.13      2.22 o
   3   1  13      137.75      156.17      2.96 o
   4   1  13       78.44       78.05      2.94 o
   5   1  13       23.83       22.36      3.27 o
   6   1  13        1.16        2.89      3.29 o
   7   1  13       25.01       31.44      3.81 o
  -8   2  13       11.34       13.71      2.50 o
  -7   2  13       99.28      101.54      2.97 o
  -6   2  13       17.96       17.57      2.09 o
  -5   2  13      316.19      316.64      5.27 o
  -4   2  13      214.25      212.28      2.59 o
  -3   2  13       12.08       15.51      2.07 o
  -2   2  13        3.01        4.26      1.75 o
  -1   2  13       89.26       90.73      1.90 o
   0   2  13      385.13      365.31      6.06 o
   1   2  13      483.47      500.58     10.40 o
   2   2  13       31.74       28.36      2.32 o
   3   2  13      755.48      730.20     12.88 o
   4   2  13        2.67        5.94      2.69 o
   5   2  13       72.61       76.75      3.38 o
   6   2  13        2.26        3.17      3.12 o
   7   2  13        3.53        7.75      4.14 o
  -8   3  13       29.38       28.94      2.33 o
  -7   3  13       14.53       15.88      2.52 o
  -6   3  13        1.77        0.91      2.07 o
  -5   3  13        5.17        4.82      2.41 o
  -4   3  13      405.26      411.64      8.26 o
  -3   3  13      704.42      658.57      4.58 o
  -2   3  13      347.00      383.54      3.18 o
  -1   3  13       10.57        9.31      1.99 o
   0   3  13       16.71       15.97      1.86 o
   1   3  13      135.09      147.04      2.64 o
   2   3  13      270.24      268.78      3.33 o
   3   3  13      160.89      152.85      3.30 o
   4   3  13      186.51      161.75     11.72 o
   5   3  13       66.52       69.90      3.77 o
   6   3  13      105.04      117.75      3.72 o
   7   3  13        5.25        4.73      3.38 o
  -7   4  13        6.93        8.25      2.21 o
  -6   4  13       36.61       41.12      2.44 o
  -5   4  13       65.99       68.21      2.34 o
  -4   4  13      196.15      192.86      3.17 o
  -3   4  13      516.19      494.06      4.20 o
  -2   4  13     1080.07     1036.34     11.24 o
  -1   4  13      188.53      194.91      4.23 o
   0   4  13      950.74      930.87      9.45 o
   1   4  13       19.00       23.58      2.40 o
   2   4  13      588.85      588.13      6.20 o
   3   4  13       85.32      100.88      3.66 o
   4   4  13       18.54       24.10      2.55 o
   5   4  13      269.98      275.35      4.75 o
   6   4  13        4.64        3.48      3.12 o
   7   4  13       11.78       14.14      4.26 o
  -7   5  13       12.45       12.80      2.92 o
  -6   5  13       12.00       12.26      2.02 o
  -5   5  13        0.28        2.21      1.84 o
  -4   5  13       38.06       41.27      2.24 o
  -3   5  13      467.14      478.09      3.36 o
  -2   5  13       95.71      112.51      3.53 o
  -1   5  13       69.70       70.47      3.23 o
   0   5  13      172.20      151.96      2.44 o
   1   5  13      408.22      406.84      6.62 o
   2   5  13       69.62       71.46      2.39 o
   3   5  13      566.39      537.74     34.63 o
   4   5  13       53.44       64.21      3.77 o
   5   5  13       46.24       37.58      2.79 o
   6   5  13        3.89        7.58      3.18 o
  -7   6  13       22.19       22.41      2.39 o
  -6   6  13       20.84       21.43      2.15 o
  -5   6  13      153.11      161.17      7.11 o
  -4   6  13        4.57        6.76      1.91 o
  -3   6  13      158.03      159.38      7.19 o
  -2   6  13       56.43       63.58      2.09 o
  -1   6  13      548.53      567.33      8.42 o
   0   6  13     1074.14     1069.04     23.87 o
   1   6  13       65.46       63.81      2.41 o
   2   6  13        6.44        7.32      2.41 o
   3   6  13        3.02        9.65      3.79 o
   4   6  13        1.31        2.55      2.87 o
   5   6  13        6.19        8.96      3.90 o
   6   6  13        0.01       -0.86      4.14 o
  -6   7  13        0.57       -0.53      2.39 o
  -5   7  13        6.25        8.77      2.21 o
  -4   7  13        0.90       -0.08      1.96 o
  -3   7  13      334.15      328.92      5.92 o
  -2   7  13       39.18       35.20      2.13 o
  -1   7  13       63.95       60.73      2.39 o
   0   7  13        7.78       10.89      2.09 o
   1   7  13       10.00        7.76      2.07 o
   2   7  13      589.24      615.67      6.76 o
   3   7  13       59.72       55.33      2.92 o
   4   7  13       58.61       55.67      5.34 o
   5   7  13        0.00        1.08      4.48 o
  -5   8  13       66.06       61.04      4.43 o
  -4   8  13       18.17       18.86      2.49 o
  -3   8  13        1.39        3.87      2.25 o
  -2   8  13       22.16       24.86      2.08 o
  -1   8  13      117.72      117.05      2.31 o
   0   8  13       43.50       44.71      2.31 o
   1   8  13       19.23       16.60      2.41 o
   2   8  13        3.54        2.41      2.46 o
   3   8  13        0.27       -0.52      2.68 o
   4   8  13       49.19       54.00      6.38 o
   5   8  13       13.04       14.65      3.17 o
  -4   9  13        5.11        4.03      2.41 o
  -3   9  13       53.79       55.45      2.97 o
  -2   9  13       71.85       73.89      3.88 o
  -1   9  13        7.51        6.55      2.55 o
   0   9  13       12.51       11.57      2.21 o
   1   9  13       28.84       23.53      2.48 o
   2   9  13       26.85       27.83      2.40 o
   3   9  13        8.13        9.43      3.76 o
   4   9  13        4.55        5.92      4.65 o
  -2  10  13        0.74        3.94      2.65 o
  -1  10  13        2.64        3.60      2.26 o
   0  10  13        8.80        7.74      2.34 o
   1  10  13       14.85       13.38      2.64 o
   2  10  13        4.09        6.91      2.76 o
  -8   0  14       44.21       51.83      3.28 o
  -7   0  14       14.96       17.29      2.68 o
  -6   0  14       85.30       78.85      3.96 o
  -5   0  14        0.11        1.69      5.34 o
  -4   0  14       12.13       15.51      3.45 o
  -3   0  14     2111.90     2081.32     36.18 o
  -2   0  14       41.12       44.05      2.44 o
  -1   0  14     1803.28     1795.05      7.93 o
   0   0  14      331.43      339.95      4.39 o
   1   0  14       55.55       57.32      3.28 o
   2   0  14      267.00      239.84      6.20 o
   3   0  14      193.27      187.98      4.39 o
   4   0  14      251.08      230.06      4.87 o
   5   0  14        0.98        4.48      3.66 o
   6   0  14        1.90        3.79      3.77 o
   7   0  14        1.74        2.93      4.14 o
  -8   1  14        0.30        0.03      2.21 o
  -7   1  14        6.50        7.02      2.21 o
  -6   1  14      165.06      170.58      3.83 o
  -5   1  14      306.67      295.16      3.73 o
  -4   1  14      495.22      464.15      3.84 o
  -3   1  14      299.54      305.73      2.76 o
  -2   1  14      139.97      129.14      2.07 o
  -1   1  14        1.21        3.99      1.80 o
   0   1  14      449.46      430.04      6.86 o
   1   1  14      507.30      495.57      6.86 o
   2   1  14      831.26      844.01     14.23 o
   3   1  14       29.30       27.02      1.98 o
   4   1  14      147.46      144.27      3.12 o
   5   1  14      155.54      146.76      3.88 o
   6   1  14       18.54       21.71      3.29 o
   7   1  14       49.27       45.23      5.86 o
  -8   2  14       41.36       37.90      2.41 o
  -7   2  14       15.10       15.58      2.41 o
  -6   2  14        7.76       11.64      2.07 o
  -5   2  14       13.70        8.65      1.84 o
  -4   2  14       67.39       67.86      1.90 o
  -3   2  14      175.35      169.48      2.39 o
  -2   2  14       54.83       78.79     14.44 o
  -1   2  14      309.77      307.23      3.06 o
   0   2  14      319.25      332.08      5.07 o
   1   2  14      491.85      503.17      5.74 o
   2   2  14      104.12      114.46      2.98 o
   3   2  14        0.37        1.87      2.37 o
   4   2  14      980.71      944.32     19.60 o
   5   2  14       95.13       92.19      3.56 o
   6   2  14        4.16        3.96      3.90 o
   7   2  14       83.32       83.57      4.63 o
  -7   3  14        0.01       -0.06      2.55 o
  -6   3  14       19.59       19.05      2.18 o
  -5   3  14       22.98       24.37      2.19 o
  -4   3  14       19.00       19.72      1.76 o
  -3   3  14      129.55      125.54      2.41 o
  -2   3  14      155.15      135.45      2.27 o
  -1   3  14       29.88       29.45      1.73 o
   0   3  14      396.95      403.09      4.26 o
   1   3  14      130.91      148.37      2.64 o
   2   3  14       46.07       47.28      2.42 o
   3   3  14       55.87       55.36      2.59 o
   4   3  14       61.90       51.77      3.31 o
   5   3  14      104.07      100.83      4.14 o
   6   3  14        0.80        1.72      3.90 o
   7   3  14       29.97       33.35      3.70 o
  -7   4  14        7.84        6.71      2.49 o
  -6   4  14        1.21        3.07      2.07 o
  -5   4  14       35.52       35.89      2.02 o
  -4   4  14       45.51       37.93      2.34 o
  -3   4  14       72.33       78.93      2.34 o
  -2   4  14       20.06       23.68      2.38 o
  -1   4  14       48.34       50.40      1.99 o
   0   4  14      284.97      294.72      5.52 o
   1   4  14       37.62       36.17      2.20 o
   2   4  14       38.04       44.60      2.37 o
   3   4  14      209.26      190.89      3.66 o
   4   4  14      291.43      273.25     18.61 o
   5   4  14        2.95        3.67      3.06 o
   6   4  14        0.17        1.90      3.90 o
   7   4  14        1.02       -2.21      3.44 o
  -7   5  14        7.29        7.84      2.97 o
  -6   5  14        1.32        4.15      2.03 o
  -5   5  14       15.88       16.68      2.74 o
  -4   5  14      128.27      113.27      3.88 o
  -3   5  14       31.42       27.77      2.03 o
  -2   5  14       33.28       24.25      1.89 o
  -1   5  14       55.65       53.66      2.03 o
   0   5  14       79.23       72.77      2.06 o
   1   5  14      227.12      224.82      3.07 o
   2   5  14       13.08       11.63      2.44 o
   3   5  14       58.34       64.64      5.17 o
   4   5  14      131.45      143.43      6.72 o
   5   5  14        6.44        9.82      3.90 o
   6   5  14        9.85        8.92      3.04 o
  -6   6  14        6.70       11.27      2.34 o
  -5   6  14       10.28        8.35      1.96 o
  -4   6  14       16.87       19.10      1.90 o
  -3   6  14        0.25        0.00      1.86 o
  -2   6  14       88.64       85.68      2.67 o
  -1   6  14       41.92       58.31      2.53 o
   0   6  14        8.17       11.63      1.98 o
   1   6  14        0.13        0.16      2.44 o
   2   6  14       14.04       15.27      2.63 o
   3   6  14        0.43        4.14      3.41 o
   4   6  14       67.60       56.64      3.12 o
   5   6  14       12.39       13.27      3.90 o
   6   6  14        2.27        5.07      3.38 o
  -6   7  14        1.87        1.82      2.26 o
  -5   7  14        2.22        2.54      2.55 o
  -4   7  14        0.21        2.20      2.21 o
  -3   7  14       31.99       33.44      2.84 o
  -2   7  14       26.63       29.50      2.23 o
  -1   7  14        4.39        5.95      2.04 o
   0   7  14        4.64        7.09      2.19 o
   1   7  14       19.63       17.15      2.58 o
   2   7  14       29.36       28.24      2.63 o
   3   7  14       11.26       12.94      2.68 o
   4   7  14       17.15       14.82      2.68 o
   5   7  14       61.37       65.03      8.10 o
  -5   8  14       18.01       22.12      2.76 o
  -4   8  14       11.62       11.75      2.36 o
  -3   8  14      129.37      129.28      2.76 o
  -2   8  14        4.44        3.70      2.02 o
  -1   8  14       18.87       17.90      2.34 o
   0   8  14        0.33        0.78      2.22 o
   1   8  14       61.17       56.67      2.52 o
   2   8  14      240.41      237.49      5.57 o
   3   8  14       87.78       93.84      3.63 o
   4   8  14        0.35        0.00      2.92 o
  -4   9  14        0.03        2.97      2.47 o
  -3   9  14       12.62       11.03      2.41 o
  -2   9  14        5.88        6.08      2.47 o
  -1   9  14       30.74       29.13      2.21 o
   0   9  14       75.38       77.43      2.59 o
   1   9  14        4.56        5.66      2.43 o
   2   9  14       15.03       14.03      2.31 o
   3   9  14        5.01        9.02      3.38 o
  -2  10  14       10.62       10.04      2.50 o
  -1  10  14        4.67        4.34      2.45 o
   0  10  14        9.24        8.44      2.43 o
   1  10  14        0.28        1.37      2.76 o
  -8   1  15        2.47       -0.33      2.33 o
  -7   1  15        4.77        2.33      2.47 o
  -6   1  15       13.60       11.94      2.16 o
  -5   1  15       22.24       24.60      2.17 o
  -4   1  15       16.00       14.25      1.84 o
  -3   1  15       89.29       87.37      2.88 o
  -2   1  15       36.42       39.47      2.43 o
  -1   1  15      194.86      187.99      2.63 o
   0   1  15      321.44      328.67      2.86 o
   1   1  15       34.21       34.05      2.77 o
   2   1  15      137.04      132.85      3.68 o
   3   1  15       77.27       79.33      2.84 o
   4   1  15       24.39       28.12      2.73 o
   5   1  15        9.55       10.06      2.53 o
   6   1  15        9.03        5.29      3.07 o
   7   1  15        2.15        1.35      4.26 o
  -7   2  15        1.40        0.79      2.13 o
  -6   2  15        3.23        4.80      1.96 o
  -5   2  15      112.07      104.19      2.17 o
  -4   2  15      150.85      146.48      2.24 o
  -3   2  15      159.55      167.83      5.52 o
  -2   2  15      512.51      490.10      7.36 o
  -1   2  15      126.73      151.97     10.97 o
   0   2  15      487.84      488.20     14.68 o
   1   2  15       34.33       33.10      2.17 o
   2   2  15       32.60       28.29      2.13 o
   3   2  15        0.00        1.80      2.46 o
   4   2  15        0.05        2.91      2.44 o
   5   2  15       53.35       56.78      3.90 o
   6   2  15        3.45        2.07      4.01 o
   7   2  15       62.33       58.03      3.53 o
  -7   3  15        0.02        1.73      2.80 o
  -6   3  15      158.25      157.58      5.40 o
  -5   3  15        3.56        4.31      2.04 o
  -4   3  15      199.73      217.69      4.00 o
  -3   3  15      185.35      172.44      2.54 o
  -2   3  15      126.34      120.45      2.19 o
  -1   3  15      211.51      203.83      3.09 o
   0   3  15       66.90       67.97      2.58 o
   1   3  15      319.01      322.38      3.88 o
   2   3  15       89.63       77.45      2.50 o
   3   3  15        0.40        2.02      2.11 o
   4   3  15      126.83      141.19      4.14 o
   5   3  15        0.01        1.38      2.68 o
   6   3  15       18.52       24.20      4.14 o
   7   3  15        2.77        1.57      3.70 o
  -7   4  15        0.14        0.69      2.07 o
  -6   4  15        0.79        3.27      2.02 o
  -5   4  15       25.33       27.29      2.16 o
  -4   4  15      147.55      148.87      2.52 o
  -3   4  15       98.14      112.43      2.67 o
  -2   4  15       46.14       45.63      2.74 o
  -1   4  15       10.13        7.19      2.07 o
   0   4  15      545.96      531.80      7.71 o
   1   4  15      129.47      132.79      2.87 o
   2   4  15      463.87      456.77      4.97 o
   3   4  15       82.08       80.33      3.18 o
   4   4  15       25.19       31.90      3.66 o
   5   4  15        2.23        2.92      2.79 o
   6   4  15       12.19       11.20      4.14 o
  -7   5  15        2.67        2.54      2.54 o
  -6   5  15      121.95      120.00      4.65 o
  -5   5  15        4.21        8.38      2.41 o
  -4   5  15        3.38        4.85      1.91 o
  -3   5  15        3.79        3.94      2.13 o
  -2   5  15       87.33       93.25      2.83 o
  -1   5  15      822.99      819.69      8.23 o
   0   5  15       88.44       84.09      4.58 o
   1   5  15       58.37       57.96      2.21 o
   2   5  15       78.65       76.24      2.89 o
   3   5  15       99.70       87.68      3.31 o
   4   5  15       13.71       19.67      3.90 o
   5   5  15        5.25        4.31      3.90 o
   6   5  15       75.80       72.20      5.00 o
  -6   6  15        7.54       11.81      2.39 o
  -5   6  15       30.79       35.10      3.05 o
  -4   6  15       70.44       68.66      2.21 o
  -3   6  15       89.33      104.94      2.79 o
  -2   6  15       21.40       24.60      2.28 o
  -1   6  15        0.48        1.76      1.91 o
   0   6  15      151.81      153.97      2.57 o
   1   6  15      140.63      149.53      2.50 o
   2   6  15      173.98      174.01      3.26 o
   3   6  15      150.22      147.33      7.93 o
   4   6  15        9.15       11.40      3.12 o
   5   6  15        3.53        1.72      4.14 o
  -5   7  15       67.87       65.77      3.18 o
  -4   7  15        0.38        6.95      2.71 o
  -3   7  15       85.74       80.34      4.07 o
  -2   7  15       17.71       15.11      2.67 o
  -1   7  15      285.93      293.04      8.51 o
   0   7  15        0.35        2.43      2.07 o
   1   7  15       24.26       24.50      2.41 o
   2   7  15        9.58       11.55      2.67 o
   3   7  15      126.63      142.53      5.51 o
   4   7  15      106.15      101.88      3.41 o
   5   7  15       19.12       19.16      3.04 o
  -4   8  15       97.47       93.13      3.63 o
  -3   8  15       10.02       15.34      2.21 o
  -2   8  15       14.18       13.08      2.29 o
  -1   8  15        0.37        3.32      2.28 o
   0   8  15        2.00        4.03      2.37 o
   1   8  15      110.36      109.93      3.58 o
   2   8  15       54.49       49.86      2.57 o
   3   8  15       32.59       30.20      2.92 o
   4   8  15        5.05        3.91      3.56 o
  -3   9  15        6.01        2.09      2.47 o
  -2   9  15       18.28       17.85      2.62 o
  -1   9  15       25.99       23.98      2.62 o
   0   9  15       11.45       17.72      2.58 o
   1   9  15        0.09        1.73      2.49 o
   2   9  15        3.87        6.79      2.68 o
  -7   0  16       33.49       34.80      4.14 o
  -6   0  16        2.24        4.48      3.79 o
  -5   0  16      424.41      394.22      5.51 o
  -4   0  16      687.53      665.24      8.44 o
  -3   0  16        0.02        3.09      2.55 o
  -2   0  16        4.35        5.47      2.73 o
  -1   0  16     1335.80     1290.16     13.96 o
   0   0  16      196.25      188.08      4.14 o
   1   0  16      608.20      632.42     28.77 o
   2   0  16       15.69       19.13      3.41 o
   3   0  16       35.22       29.49      3.66 o
   4   0  16      570.87      527.93      8.61 o
   5   0  16        4.43        1.03      3.66 o
   6   0  16      100.11       99.53      4.75 o
   7   0  16        3.15        4.49      5.48 o
  -7   1  16       40.03       40.45      2.66 o
  -6   1  16        0.29        1.49      2.13 o
  -5   1  16        0.01       -0.17      1.72 o
  -4   1  16      162.65      153.62      2.71 o
  -3   1  16      907.24      887.78     18.17 o
  -2   1  16      974.88      970.26      7.23 o
  -1   1  16      465.31      487.67      4.15 o
   0   1  16      202.11      204.95      3.73 o
   1   1  16      231.85      215.73      3.28 o
   2   1  16       81.98       87.42      2.45 o
   3   1  16      199.80      195.53      5.73 o
   4   1  16      348.52      344.80      6.21 o
   5   1  16       18.89       24.25      2.91 o
   6   1  16       46.30       45.02      3.56 o
   7   1  16        0.02        1.55      4.39 o
  -7   2  16        6.26        8.42      2.15 o
  -6   2  16      193.94      187.59      5.67 o
  -5   2  16       29.10       28.86      2.34 o
  -4   2  16       15.19       23.64      2.45 o
  -3   2  16      262.20      260.91      4.23 o
  -2   2  16       30.50       34.49      2.17 o
  -1   2  16      701.68      703.00     15.92 o
   0   2  16      192.42      178.63      4.36 o
   1   2  16       95.06       95.17      2.62 o
   2   2  16      130.47      134.02      2.88 o
   3   2  16        0.34        1.21      2.17 o
   4   2  16       80.89       85.89      3.83 o
   5   2  16        1.34        0.38      3.12 o
   6   2  16       83.92       79.21      3.81 o
  -7   3  16        0.15        2.06      2.39 o
  -6   3  16        7.69        7.85      2.27 o
  -5   3  16       17.25       12.67      1.99 o
  -4   3  16       21.36       23.48      2.14 o
  -3   3  16       58.03       53.95      2.07 o
  -2   3  16      277.50      287.19      8.51 o
  -1   3  16       18.23       17.00      1.78 o
   0   3  16        0.96        1.80      2.28 o
   1   3  16      269.33      260.31      2.79 o
   2   3  16      199.89      200.01      4.32 o
   3   3  16        5.42        8.00      2.42 o
   4   3  16      122.79      122.50      3.56 o
   5   3  16       68.84       68.76      4.14 o
   6   3  16       21.36       20.55      3.56 o
  -7   4  16        0.88        1.55      2.11 o
  -6   4  16        0.12        0.65      2.27 o
  -5   4  16        3.18        5.81      2.16 o
  -4   4  16        0.10        1.45      1.89 o
  -3   4  16       22.43       16.94      1.89 o
  -2   4  16        3.39        1.97      1.76 o
  -1   4  16       64.31       64.99      2.14 o
   0   4  16      165.17      153.61      3.56 o
   1   4  16      141.59      140.57      3.84 o
   2   4  16       16.43       14.83      2.26 o
   3   4  16        3.60        4.06      2.22 o
   4   4  16        1.76        1.90      3.12 o
   5   4  16       44.53       34.18      3.38 o
   6   4  16       10.87        6.73      3.63 o
  -6   5  16       15.00       15.29      2.39 o
  -5   5  16        0.01        0.36      2.03 o
  -4   5  16       27.26       32.27      2.45 o
  -3   5  16       44.47       45.59      2.13 o
  -2   5  16       14.40       15.93      2.29 o
  -1   5  16       48.69       42.88      2.39 o
   0   5  16       35.95       34.97      2.49 o
   1   5  16        7.79        7.04      2.91 o
   2   5  16       23.28       24.72      2.32 o
   3   5  16       92.51       91.11      3.52 o
   4   5  16        0.08        1.81      3.77 o
   5   5  16        3.72        4.09      4.01 o
  -6   6  16        2.72        2.45      2.31 o
  -5   6  16        4.00        1.39      2.11 o
  -4   6  16        2.75        0.82      2.21 o
  -3   6  16       27.40       23.77      1.90 o
  -2   6  16       18.23       20.40      1.91 o
  -1   6  16        3.14        6.45      2.04 o
   0   6  16       17.37       17.66      2.19 o
   1   6  16       79.88       72.97      2.63 o
   2   6  16       13.70       11.95      2.18 o
   3   6  16        3.35        2.63      2.76 o
   4   6  16       16.66       14.87      3.38 o
   5   6  16       39.04       35.98      3.63 o
  -5   7  16        3.68        7.65      2.65 o
  -4   7  16       20.43       23.59      2.62 o
  -3   7  16       14.21       15.64      2.52 o
  -2   7  16       11.86       10.40      2.17 o
  -1   7  16       12.66       15.21      2.38 o
   0   7  16       19.74       24.00      2.62 o
   1   7  16       42.20       37.09      2.14 o
   2   7  16       95.30       93.77      2.73 o
   3   7  16        3.82        4.77      3.12 o
   4   7  16        6.05        6.38      4.14 o
  -4   8  16       37.35       36.37      2.80 o
  -3   8  16        9.32        9.36      2.80 o
  -2   8  16        0.24        2.49      2.52 o
  -1   8  16      147.83      150.35      3.23 o
   0   8  16        0.01        1.83      2.36 o
   1   8  16        3.23        6.01      2.10 o
   2   8  16       33.75       36.78      3.44 o
   3   8  16       16.48       22.84      5.51 o
  -3   9  16       27.78       31.64      3.03 o
  -2   9  16        2.44        5.32      2.39 o
  -1   9  16        0.53        0.88      2.47 o
   0   9  16        0.55        2.27      2.25 o
   1   9  16       96.44       87.32      3.73 o
   2   9  16       42.02       42.29      3.31 o
  -7   1  17       11.66        9.96      2.47 o
  -6   1  17       31.81       30.51      2.08 o
  -5   1  17       42.84       37.89      1.85 o
  -4   1  17        2.97        1.03      2.42 o
  -3   1  17      456.95      444.06     14.32 o
  -2   1  17       13.70       12.40      1.84 o
  -1   1  17      130.81      137.68      2.15 o
   0   1  17        0.06        0.28      2.04 o
   1   1  17      443.61      442.43      6.86 o
   2   1  17       93.59       94.31      3.11 o
   3   1  17      104.73      102.91      2.92 o
   4   1  17        8.93        9.64      2.54 o
   5   1  17        6.90        5.69      2.89 o
   6   1  17        3.83        4.37      3.43 o
  -7   2  17        2.01        3.27      2.21 o
  -6   2  17        2.12        0.72      2.16 o
  -5   2  17       28.23       27.17      2.31 o
  -4   2  17        0.24       -0.72      2.13 o
  -3   2  17       26.65       25.96      1.89 o
  -2   2  17      407.74      391.55      9.20 o
  -1   2  17       41.00       45.19      2.13 o
   0   2  17      285.57      282.77      3.13 o
   1   2  17       24.41       23.80      2.19 o
   2   2  17      291.68      299.17      3.09 o
   3   2  17        0.10        2.45      2.03 o
   4   2  17       24.09       22.75      2.51 o
   5   2  17        0.01        1.12      3.04 o
   6   2  17        2.30        0.17      4.14 o
  -7   3  17        2.62        2.58      2.21 o
  -6   3  17        3.49        5.86      2.44 o
  -5   3  17       23.06       24.30      2.37 o
  -4   3  17       63.50       76.48      2.37 o
  -3   3  17       38.27       34.93      2.28 o
  -2   3  17      161.41      151.85      3.28 o
  -1   3  17      452.87      420.49      5.14 o
   0   3  17        7.35        6.10      2.10 o
   1   3  17      114.87      115.12      4.68 o
   2   3  17       23.37       23.30      2.02 o
   3   3  17       74.39       78.40      2.82 o
   4   3  17       55.38       53.79      3.02 o
   5   3  17        3.59        4.53      3.31 o
   6   3  17       57.73       56.87      4.63 o
  -6   4  17       10.27       12.64      2.13 o
  -5   4  17        0.01        0.73      2.03 o
  -4   4  17      111.73      111.43      2.74 o
  -3   4  17      109.92      106.61      3.08 o
  -2   4  17      140.89      140.87      2.75 o
  -1   4  17       63.14       65.45      3.05 o
   0   4  17      163.81      169.16      5.68 o
   1   4  17      223.97      240.58      2.97 o
   2   4  17        0.95        0.18      2.45 o
   3   4  17      137.75      154.02      3.23 o
   4   4  17       68.74       67.10      5.00 o
   5   4  17        3.09        5.76      3.38 o
   6   4  17        3.66        5.20      5.00 o
  -6   5  17       20.70       24.68      2.45 o
  -5   5  17        0.01        1.23      2.25 o
  -4   5  17      106.17      113.68      2.54 o
  -3   5  17       16.97       13.08      1.76 o
  -2   5  17        0.10        0.62      1.89 o
  -1   5  17       11.77       13.50      1.84 o
   0   5  17        3.15        6.99      2.45 o
   1   5  17      298.98      306.27      4.65 o
   2   5  17       22.51       25.02      2.48 o
   3   5  17        0.14       -0.47      2.58 o
   4   5  17        4.54        7.41      3.90 o
   5   5  17        0.33        2.55      3.38 o
  -5   6  17        0.61        2.24      2.21 o
  -4   6  17        3.11        4.55      2.03 o
  -3   6  17        4.62        4.52      2.26 o
  -2   6  17      179.83      178.31      3.45 o
  -1   6  17        6.51        8.36      1.80 o
   0   6  17        5.47        5.63      2.11 o
   1   6  17       13.52       11.71      2.67 o
   2   6  17       12.32       11.54      2.81 o
   3   6  17      214.50      226.34     10.17 o
   4   6  17       28.25       23.93      3.38 o
   5   6  17       75.24       55.35      3.41 o
  -5   7  17        0.42        1.69      2.80 o
  -4   7  17      106.53      109.02      5.87 o
  -3   7  17       19.18       20.97      2.84 o
  -2   7  17       21.40       25.74      2.29 o
  -1   7  17       16.67       16.24      2.37 o
   0   7  17       52.23       50.77      2.79 o
   1   7  17      242.09      245.89      5.08 o
   2   7  17        5.06        9.10      2.94 o
   3   7  17       18.99       21.24      3.38 o
   4   7  17        8.31        5.78      3.38 o
  -3   8  17        0.92        1.72      3.38 o
  -2   8  17      194.24      187.57      6.96 o
  -1   8  17        1.37        2.33      2.08 o
   0   8  17        7.55       12.24      2.84 o
   1   8  17        6.73        9.46      2.58 o
   2   8  17        0.13       -0.33      2.62 o
   3   8  17       48.52       51.99      3.63 o
  -2   9  17       15.23       15.07      2.54 o
  -1   9  17       18.73       17.32      2.76 o
   0   9  17       12.26       11.52      2.69 o
   1   9  17       13.28       12.72      2.50 o
  -7   0  18       31.09       25.69      3.45 o
  -6   0  18       25.98       18.50      3.12 o
  -5   0  18      244.87      235.38      4.26 o
  -4   0  18      491.06      494.96      8.44 o
  -3   0  18       75.83       73.06      4.14 o
  -2   0  18      246.39      240.22      3.53 o
  -1   0  18       36.11       29.89      3.41 o
   0   0  18       32.45       35.68      2.80 o
   1   0  18      209.57      206.60      7.24 o
   2   0  18        4.32       10.34      3.41 o
   3   0  18      315.35      327.67      5.23 o
   4   0  18      139.39      135.74      4.63 o
   5   0  18       23.15       26.92      4.14 o
   6   0  18       32.73       28.34      4.80 o
  -7   1  18       45.39       46.41      5.66 o
  -6   1  18        0.62        1.40      2.38 o
  -5   1  18      159.56      162.53      4.76 o
  -4   1  18       78.88       87.64      2.74 o
  -3   1  18        1.34        0.87      2.00 o
  -2   1  18      356.30      343.00      3.73 o
  -1   1  18      117.45      115.50      2.42 o
   0   1  18      595.33      622.43      9.25 o
   1   1  18       37.69       32.52      2.04 o
   2   1  18       28.00       25.21      2.54 o
   3   1  18      168.16      151.90      4.24 o
   4   1  18       61.64       47.11      2.88 o
   5   1  18      123.16      131.52      4.48 o
   6   1  18        3.40        4.51      3.58 o
  -7   2  18        0.61        1.34      2.71 o
  -6   2  18        0.02        2.80      2.41 o
  -5   2  18       10.57       12.94      2.37 o
  -4   2  18      112.92      116.62      3.14 o
  -3   2  18      294.37      298.89      2.66 o
  -2   2  18      158.93      166.24      6.16 o
  -1   2  18      150.41      151.34      2.84 o
   0   2  18      285.00      264.22      3.28 o
   1   2  18      429.08      399.91      5.89 o
   2   2  18       37.55       45.13      2.37 o
   3   2  18      317.45      328.08      3.61 o
   4   2  18        6.97       10.09      2.41 o
   5   2  18        3.65        5.49      2.71 o
   6   2  18        0.58        2.36      3.63 o
  -6   3  18        6.98        8.94      2.55 o
  -5   3  18       41.05       34.87      2.27 o
  -4   3  18        3.29        4.82      2.07 o
  -3   3  18       43.08       40.84      2.28 o
  -2   3  18       95.65      107.49      3.04 o
  -1   3  18        0.73       -1.45      2.00 o
   0   3  18        3.17        4.30      2.08 o
   1   3  18       83.17       85.44      2.43 o
   2   3  18       51.54       56.77      2.49 o
   3   3  18       11.67       12.60      2.24 o
   4   3  18       18.85       14.46      2.76 o
   5   3  18       22.52       21.38      3.38 o
  -6   4  18        0.17       -0.74      2.19 o
  -5   4  18        1.89        2.68      2.03 o
  -4   4  18       23.00       22.38      2.08 o
  -3   4  18        1.12        0.60      2.22 o
  -2   4  18        0.03        3.45      1.67 o
  -1   4  18        3.29        3.41      2.29 o
   0   4  18        0.45        2.28      2.19 o
   1   4  18        0.14        1.99      1.89 o
   2   4  18       51.89       56.27      2.47 o
   3   4  18       44.18       42.79      3.13 o
   4   4  18        0.90        0.52      3.90 o
   5   4  18        4.79        5.79      3.38 o
  -6   5  18        0.20        0.27      2.41 o
  -5   5  18       11.20        9.29      2.21 o
  -4   5  18       11.52       11.65      2.21 o
  -3   5  18       11.00       16.64      2.34 o
  -2   5  18        9.54       13.44      1.91 o
  -1   5  18       36.96       37.59      3.28 o
   0   5  18       98.33       96.99      2.66 o
   1   5  18        3.62        5.20      2.13 o
   2   5  18       16.83       17.29      2.41 o
   3   5  18        0.83        1.89      2.41 o
   4   5  18        9.63        8.32      3.31 o
   5   5  18       30.10       27.81      4.50 o
  -5   6  18       35.36       40.26      2.57 o
  -4   6  18        9.88       13.73      2.80 o
  -3   6  18        0.46        1.10      2.71 o
  -2   6  18        3.40        3.66      2.67 o
  -1   6  18        2.30        3.04      2.07 o
   0   6  18        0.59        1.98      2.11 o
   1   6  18      120.45      126.79      2.82 o
   2   6  18        0.88        1.79      2.25 o
   3   6  18       54.37       59.83      3.17 o
   4   6  18       59.42       51.20      3.63 o
  -4   7  18        1.29        0.09      2.65 o
  -3   7  18        2.15        4.33      2.34 o
  -2   7  18       13.60       12.45      2.10 o
  -1   7  18        8.77       11.70      2.08 o
   0   7  18        4.78        5.90      2.27 o
   1   7  18        0.21        1.58      3.25 o
   2   7  18       29.61       32.19      2.65 o
   3   7  18       43.92       38.31      9.99 o
  -3   8  18       15.73       11.50      2.39 o
  -2   8  18       17.12       17.92      2.47 o
  -1   8  18        1.37        4.43      2.79 o
   0   8  18        2.34        1.49      2.32 o
   1   8  18       90.89       87.36      3.68 o
   2   8  18        0.23        1.63      2.76 o
  -6   1  19        2.49        3.80      2.41 o
  -5   1  19       47.27       46.79      2.59 o
  -4   1  19        1.69        2.21      2.03 o
  -3   1  19       21.02       19.84      2.03 o
  -2   1  19      193.48      193.75      5.72 o
  -1   1  19      336.84      344.75      3.04 o
   0   1  19       12.62       13.26      1.96 o
   1   1  19       29.71       29.51      2.16 o
   2   1  19        0.64       -0.28      2.00 o
   3   1  19       66.93       67.86      2.66 o
   4   1  19        1.32        2.25      2.96 o
   5   1  19        4.10        5.10      3.16 o
  -6   2  19       11.20       11.53      1.98 o
  -5   2  19        2.75        2.61      2.11 o
  -4   2  19       27.64       20.41      1.90 o
  -3   2  19        2.25        5.98      3.52 o
  -2   2  19       20.45       21.01      2.22 o
  -1   2  19       85.49       81.46      3.23 o
   0   2  19      104.05       94.97      3.63 o
   1   2  19       10.16       11.01      2.24 o
   2   2  19      105.23      104.53      2.49 o
   3   2  19        0.43        1.30      2.67 o
   4   2  19        0.07        1.29      2.61 o
   5   2  19       33.41       38.91      3.74 o
  -6   3  19        1.26        4.94      2.62 o
  -5   3  19        3.57       -0.12      2.03 o
  -4   3  19       10.47       11.43      1.98 o
  -3   3  19      110.89      101.13      5.27 o
  -2   3  19       32.22       37.02      2.63 o
  -1   3  19      237.29      235.58      4.48 o
   0   3  19       56.08       57.92      2.58 o
   1   3  19       78.18       88.46      2.43 o
   2   3  19       32.83       32.87      2.25 o
   3   3  19       29.19       31.97      2.55 o
   4   3  19        6.38        4.24      3.24 o
   5   3  19       10.59       11.72      4.14 o
  -6   4  19        0.34       -0.33      2.65 o
  -5   4  19       51.29       54.39      2.33 o
  -4   4  19       48.17       43.15      2.27 o
  -3   4  19        4.25        5.27      2.31 o
  -2   4  19       38.46       40.02      2.58 o
  -1   4  19       13.98       19.40      3.05 o
   0   4  19      423.43      456.02     10.00 o
   1   4  19       79.65       77.47      3.03 o
   2   4  19       19.44       16.14      2.25 o
   3   4  19        8.57        9.48      2.63 o
   4   4  19        0.21        2.49      3.12 o
   5   4  19       27.34       26.86      3.62 o
  -5   5  19        6.15        8.55      2.36 o
  -4   5  19        0.25        4.43      2.03 o
  -3   5  19       47.84       49.54      2.80 o
  -2   5  19       33.09       41.60      2.11 o
  -1   5  19       14.21       14.96      2.31 o
   0   5  19       15.27       19.09      2.37 o
   1   5  19       18.79       16.31      2.28 o
   2   5  19       58.66       65.37      2.88 o
   3   5  19       42.29       49.77      3.10 o
   4   5  19       18.42       22.17      3.56 o
  -4   6  19       12.79       14.38      2.21 o
  -3   6  19        2.78        5.96      2.02 o
  -2   6  19        0.00        1.60      2.45 o
  -1   6  19        3.57        4.84      2.37 o
   0   6  19      211.49      220.90      2.79 o
   1   6  19        0.80        0.25      2.27 o
   2   6  19       12.35       11.66      2.80 o
   3   6  19        0.04        2.41      4.82 o
   4   6  19        7.52       15.39      3.63 o
  -3   7  19       46.23       39.87      2.54 o
  -2   7  19       80.80       78.03      4.75 o
  -1   7  19        2.95        1.08      2.21 o
   0   7  19       19.79       24.13      2.57 o
   1   7  19        0.86        2.61      2.34 o
   2   7  19      142.20      136.40      3.08 o
   3   7  19       93.90       85.53      3.53 o
  -2   8  19        0.25        1.52      2.43 o
  -1   8  19        0.51        3.45      2.97 o
   0   8  19       87.05       81.52      2.70 o
   1   8  19        0.89        1.14      2.97 o
  -6   0  20       75.47       61.28      3.17 o
  -5   0  20       70.25       64.44      2.92 o
  -4   0  20       71.96       74.92      3.77 o
  -3   0  20       42.84       46.92      3.77 o
  -2   0  20      888.76      868.74      5.12 o
  -1   0  20      301.14      322.70     12.41 o
   0   0  20       11.70        9.79      2.87 o
   1   0  20       32.84       29.89      3.66 o
   2   0  20       23.65       23.13      3.66 o
   3   0  20      193.21      187.10      5.34 o
   4   0  20       17.42       31.36      4.26 o
   5   0  20       95.35       98.67      5.51 o
  -6   1  20       33.90       32.16      2.36 o
  -5   1  20       87.19       93.55      2.93 o
  -4   1  20        2.55        2.56      2.00 o
  -3   1  20       40.78       45.42      2.02 o
  -2   1  20        0.05       -1.35      2.17 o
  -1   1  20       67.06       73.28      3.83 o
   0   1  20      366.89      322.58      7.21 o
   1   1  20       10.65       14.84      2.22 o
   2   1  20      446.11      488.06     12.93 o
   3   1  20        0.40        2.35      2.67 o
   4   1  20       39.33       40.54      2.97 o
   5   1  20       47.29       46.69      3.77 o
  -6   2  20        4.86        4.58      2.21 o
  -5   2  20        0.71        2.97      2.72 o
  -4   2  20        1.73        3.23      2.29 o
  -3   2  20       41.73       40.92      2.21 o
  -2   2  20       19.16       22.49      2.02 o
  -1   2  20      306.33      292.10      2.89 o
   0   2  20        1.29        3.38      2.04 o
   1   2  20        0.02        2.34      2.00 o
   2   2  20       36.16       30.98      3.18 o
   3   2  20       57.06       52.05      2.61 o
   4   2  20       48.58       55.11      3.01 o
   5   2  20       36.71       36.93      3.88 o
  -6   3  20       14.05       10.67      2.80 o
  -5   3  20       76.76       72.72      4.28 o
  -4   3  20        0.50        2.00      2.11 o
  -3   3  20      166.59      166.97      4.33 o
  -2   3  20        0.30        0.84      2.26 o
  -1   3  20        0.94        1.38      2.03 o
   0   3  20        0.15       -0.97      2.22 o
   1   3  20        5.80        5.79      2.34 o
   2   3  20        7.81       11.64      2.37 o
   3   3  20        0.01        1.68      2.75 o
   4   3  20        0.11        1.79      2.88 o
   5   3  20        0.04       -1.93      4.26 o
  -5   4  20        0.91        3.92      2.54 o
  -4   4  20        0.73        1.03      2.03 o
  -3   4  20        0.34        3.00      1.99 o
  -2   4  20       25.24       24.21      2.08 o
  -1   4  20       13.49       13.86      2.09 o
   0   4  20        1.95        0.37      2.62 o
   1   4  20       28.16       25.02      2.40 o
   2   4  20       11.80       13.29      2.21 o
   3   4  20        0.01        0.83      2.35 o
   4   4  20       72.60       78.38      4.50 o
  -5   5  20       10.32       11.79      2.71 o
  -4   5  20        1.09        1.11      2.34 o
  -3   5  20        9.30        6.44      2.23 o
  -2   5  20        0.17        2.63      2.28 o
  -1   5  20        2.35        4.75      2.41 o
   0   5  20        9.20       13.58      2.37 o
   1   5  20       39.33       40.93      2.80 o
   2   5  20        4.80        6.07      2.56 o
   3   5  20        4.45        6.79      2.94 o
   4   5  20        7.83        3.42      4.26 o
  -4   6  20        7.09       11.75      3.08 o
  -3   6  20       43.40       45.75      2.28 o
  -2   6  20       16.06       16.86      2.58 o
  -1   6  20        3.99        5.09      2.49 o
   0   6  20        0.63        3.79      2.25 o
   1   6  20        2.20        4.03      2.47 o
   2   6  20       11.77       13.84      2.61 o
   3   6  20       23.65       21.18      3.04 o
  -3   7  20        2.36        2.72      2.50 o
  -2   7  20        5.07        6.70      2.21 o
  -1   7  20        0.33       -0.21      2.49 o
   0   7  20       24.60       22.27      2.28 o
   1   7  20        0.66        2.20      2.65 o
   2   7  20        2.98        4.36      2.68 o
  -6   1  21        0.47        0.05      2.97 o
  -5   1  21        8.80        9.65      2.29 o
  -4   1  21       21.01       23.96      2.19 o
  -3   1  21       26.57       25.66      2.16 o
  -2   1  21        1.82        6.65      2.07 o
  -1   1  21       35.94       27.35      2.34 o
   0   1  21      122.91      109.48      2.96 o
   1   1  21        3.74        4.07      2.25 o
   2   1  21        0.53        2.95      2.67 o
   3   1  21        1.89        2.73      2.34 o
   4   1  21        7.22        8.47      3.16 o
   5   1  21        3.74        6.08      2.91 o
  -5   2  21        0.03        1.00      2.72 o
  -4   2  21       23.08       20.14      2.06 o
  -3   2  21       44.26       46.24      2.18 o
  -2   2  21       50.01       46.49      2.27 o
  -1   2  21       25.05       23.80      2.44 o
   0   2  21       45.77       47.00      2.67 o
   1   2  21       47.15       44.54      2.19 o
   2   2  21       21.58       22.63      2.75 o
   3   2  21        0.40        1.74      2.80 o
   4   2  21       25.77       23.80      2.80 o
  -5   3  21        1.05        3.88      2.07 o
  -4   3  21        6.29        7.79      2.27 o
  -3   3  21       14.65       12.19      2.38 o
  -2   3  21        5.45        8.13      2.45 o
  -1   3  21      136.89      140.76      3.14 o
   0   3  21      108.78      113.41      2.51 o
   1   3  21       94.60       91.80      2.93 o
   2   3  21        2.80        3.96      2.25 o
   3   3  21        5.51        7.54      2.58 o
   4   3  21       17.71       15.90      3.10 o
  -5   4  21        1.61        3.21      2.41 o
  -4   4  21       37.54       39.25      2.21 o
  -3   4  21       66.55       68.85      2.31 o
  -2   4  21       90.25       93.39      4.87 o
  -1   4  21        2.74        5.61      2.67 o
   0   4  21        0.08        1.38      2.34 o
   1   4  21       73.97       72.36      2.83 o
   2   4  21      159.39      166.91      2.88 o
   3   4  21        6.09        9.46      2.70 o
   4   4  21        2.97        5.37      4.26 o
  -4   5  21       15.55       14.57      2.41 o
  -3   5  21       20.70       21.87      2.15 o
  -2   5  21        1.49        4.02      2.27 o
  -1   5  21      117.64      117.67      5.56 o
   0   5  21       29.26       31.71      2.56 o
   1   5  21        5.92       13.63      2.47 o
   2   5  21        0.77        4.64      2.84 o
   3   5  21       17.10       16.20      3.40 o
  -3   6  21      115.11      119.77      3.94 o
  -2   6  21        2.57        5.26      2.24 o
  -1   6  21        3.21        3.67      2.76 o
   0   6  21        5.21        5.24      2.36 o
   1   6  21        0.52        0.43      2.65 o
   2   6  21      134.01      137.82      6.77 o
  -1   7  21       63.84       62.56      2.72 o
   0   7  21       45.73       45.00      2.65 o
  -5   0  22       70.84       74.80      3.45 o
  -4   0  22        9.33        7.40      3.38 o
  -3   0  22        1.53        1.98      3.77 o
  -2   0  22        6.04        6.76      3.06 o
  -1   0  22       22.57       18.32      3.66 o
   0   0  22       63.98       65.50      4.01 o
   1   0  22      541.62      602.96     16.02 o
   2   0  22       12.70       14.77      3.77 o
   3   0  22       54.93       51.40      4.26 o
   4   0  22        9.04       12.92      4.39 o
  -5   1  22        0.03        0.80      1.98 o
  -4   1  22        8.91        8.52      2.08 o
  -3   1  22       30.50       32.79      2.49 o
  -2   1  22       80.15       78.40      2.34 o
  -1   1  22       15.28       22.73      2.20 o
   0   1  22       33.67       33.84      2.31 o
   1   1  22       21.48       27.45      2.27 o
   2   1  22      137.93      132.61      4.19 o
   3   1  22        0.62        4.38      2.55 o
   4   1  22      160.83      159.01      3.78 o
  -5   2  22        1.28        2.01      2.92 o
  -4   2  22       23.75       23.27      2.19 o
  -3   2  22        4.25        5.77      2.18 o
  -2   2  22        0.04       -0.60      2.37 o
  -1   2  22       53.02       43.33      2.17 o
   0   2  22        6.48        8.66      2.03 o
   1   2  22      136.74      152.94      2.85 o
   2   2  22        7.74        8.03      2.36 o
   3   2  22        6.34        5.20      2.62 o
   4   2  22       16.54       15.21      3.84 o
  -5   3  22       23.03       20.82      2.51 o
  -4   3  22        0.30        2.66      2.88 o
  -3   3  22       88.95       99.51      2.54 o
  -2   3  22        8.11        8.88      2.02 o
  -1   3  22       12.68       16.50      2.41 o
   0   3  22        9.55       11.47      2.10 o
   1   3  22        4.33        6.32      2.49 o
   2   3  22        5.34        9.05      2.76 o
   3   3  22       52.29       59.54      3.18 o
  -4   4  22       78.89       66.77      2.32 o
  -3   4  22        0.91       -1.10      2.32 o
  -2   4  22        0.15        0.95      2.47 o
  -1   4  22        1.91        3.90      2.23 o
   0   4  22       15.92       12.00      2.21 o
   1   4  22        4.99        6.64      2.76 o
   2   4  22        0.26        1.98      2.84 o
   3   4  22        0.21        1.21      2.43 o
  -3   5  22       22.72       25.30      2.35 o
  -2   5  22        8.45        7.92      2.62 o
  -1   5  22       18.30       15.71      2.24 o
   0   5  22       28.55       22.95      2.99 o
   1   5  22        0.24        1.18      2.49 o
   2   5  22       13.03       13.65      3.05 o
  -2   6  22        2.71        3.60      2.31 o
  -1   6  22       21.74       23.85      3.09 o
   0   6  22       13.07       12.83      2.41 o
   1   6  22        4.83        4.02      2.97 o
  -4   1  23        6.67        8.70      2.93 o
  -3   1  23        1.05        4.19      2.21 o
  -2   1  23        6.68        7.39      2.18 o
  -1   1  23       37.09       33.17      2.23 o
   0   1  23       11.42       11.28      1.98 o
   1   1  23        0.86        1.68      2.06 o
   2   1  23        0.10        1.86      2.55 o
   3   1  23        0.70        1.33      2.97 o
  -4   2  23        0.80        3.48      2.61 o
  -3   2  23        0.01        1.55      2.23 o
  -2   2  23       26.66       27.77      2.34 o
  -1   2  23       58.84       59.51      2.45 o
   0   2  23       62.90       59.19      2.74 o
   1   2  23       17.88       22.11      2.36 o
   2   2  23        4.65        6.49      2.58 o
   3   2  23        7.45        9.26      2.76 o
  -4   3  23       25.65       27.44      2.47 o
  -3   3  23        0.04       -0.22      2.36 o
  -2   3  23       10.81       12.83      2.21 o
  -1   3  23       15.81       18.69      2.84 o
   0   3  23        0.19        2.81      2.23 o
   1   3  23       70.63       66.71      3.01 o
   2   3  23        1.27        3.49      2.97 o
   3   3  23       48.70       52.21      4.03 o
  -3   4  23        2.75        5.50      2.13 o
  -2   4  23       41.30       39.77      2.47 o
  -1   4  23      100.47       99.40      2.68 o
   0   4  23        8.72       11.13      2.36 o
   1   4  23        2.87        3.26      2.65 o
   2   4  23       17.26       17.63      3.64 o
  -2   5  23       25.91       31.82      3.02 o
  -1   5  23       13.44       13.85      2.21 o
   0   5  23        0.33        2.00      2.26 o
   1   5  23       70.73       65.60      3.33 o
  -4   0  24        8.44        9.30      3.63 o
  -3   0  24        4.57        8.79      2.92 o
  -2   0  24        5.83       13.50      4.01 o
  -1   0  24        6.46        3.31      3.18 o
   0   0  24       47.07       61.75      3.04 o
   1   0  24       77.34       82.46      5.86 o
   2   0  24       33.98       36.30      4.48 o
   3   0  24      129.15      125.70      4.82 o
  -4   1  24       13.54       13.46      2.19 o
  -3   1  24        2.98        4.52      2.21 o
  -2   1  24        9.71        9.40      2.34 o
  -1   1  24       17.60       15.37      2.62 o
   0   1  24      149.75      148.39      2.99 o
   1   1  24       33.44       35.79      3.13 o
   2   1  24       16.01       20.59      3.09 o
   3   1  24        0.27       -0.06      2.83 o
  -3   2  24        0.08        0.43      2.15 o
  -2   2  24       83.41       89.90      3.52 o
  -1   2  24       27.53       28.45      2.89 o
   0   2  24        1.19        2.36      2.29 o
   1   2  24        6.27        5.34      2.58 o
   2   2  24        2.24        2.32      2.11 o
  -3   3  24        0.42        2.87      2.69 o
  -2   3  24        6.60        5.40      2.41 o
  -1   3  24        0.35        0.92      2.19 o
   0   3  24       66.32       64.08      3.23 o
   1   3  24        1.06        5.70      2.65 o
   2   3  24        0.02        1.72      2.80 o
  -2   4  24       75.41       68.03      2.49 o
  -1   4  24        1.91        3.98      2.58 o
   0   4  24        6.97        5.85      2.42 o
   1   4  24        2.21        2.95      3.01 o
  -3   1  25        0.90        1.99      2.71 o
  -2   1  25        0.01        3.51      2.20 o
  -1   1  25        3.06        6.81      2.62 o
   0   1  25        0.03        1.13      2.23 o
   1   1  25        0.54        1.59      2.64 o
  -2   2  25        0.59        0.97      2.39 o
  -1   2  25        2.27        3.04      2.58 o
   0   2  25        6.09        6.57      2.26 o
   1   2  25        5.35        4.71      2.47 o
  -1   3  25        0.78        3.11      2.49 o
   0   3  25        3.45        7.18      2.26 o
  -1   0  26       63.82       52.44      3.41 o
   0   0  26       10.40       15.12      3.70 o
 
